# Supplementary material for: A Unique TGFB1-Driven Genomic Program Links Astrocytosis, Low-Grade Inflammation and Partial Demyelination in Spinal Cord Periplaques from Progressive Multiple Sclerosis Patients
Source: Int J Mol Sci. 2017 Oct 5;18(10):2097. doi: 10.3390/ijms18102097 (PMC5666779; doi:10.3390/ijms18102097)
Supplement: Supplementary file 1 [file ijms-18-02097-s001.zip]

Archive with 10 entries (9 files):
- Supplementary Data/
- Supplementary Data/Supplementary Data S1.xlsx
- Supplementary Data/Supplementary Data S2.xlsx
- Supplementary Data/Supplementary Data S3.xlsx
- Supplementary Data/Supplementary data S4.xlsx
- Supplementary Data/Supplementary data S5.xlsx
- Supplementary Data/Supplementary Data S6.xlsx
- Supplementary Data/Supplementary Data S7.xlsx
- Supplementary Data/Supplementary Data S8.xlsx
- Supplementary Data/Supplementary data S9.xlsx
