# Supplementary material for: A Unique TGFB1-Driven Genomic Program Links Astrocytosis, Low-Grade Inflammation and Partial Demyelination in Spinal Cord Periplaques from Progressive Multiple Sclerosis Patients
Source: Int J Mol Sci. 2017 Oct 5;18(10):2097. doi: 10.3390/ijms18102097 (PMC5666779; doi:10.3390/ijms18102097)
Supplement: Supplementary file 1 [file ijms-18-02097-s001.zip › Supplementary Data/Supplementary Data S6.xlsx]

## Sheet: Feuil1
	SMAD1	SOX2	FGF2	GLIS3	SDC2	SPOCK2	IL33	GFAP	PLOD2	SOX6	GLIS2	SOX9	SPARCL1	CD44	MTA3	IL17D	SOX11	CD200	ID4	SMAD2	SULF1	NFIB	GPC4	NR3C2	NFIA
	11.1843	15.0846	16.4074	8.276	55.2402	18.4261	24.1119	144.999	16.8041	3.39571	0.923919	50.9945	1061.65	3.81047	5.50265	25.6772	0.1	1.0385	26.8212	3.85475	0.223464	20.385	3.16163	6.88307	26.0034
	5.85056	15.3935	16.7963	6.54298	33.6946	15.8467	8.08785	24.6317	14.1488	4.85729	0.350255	77.1768	3006.92	0.972961	7.16882	17.1909	0.1	0.430101	28.0658	3.21484	0.101758	22.2463	4.45104	5.08423	29.7594
	3.63981	14.7087	16.1008	6.56121	36.2893	9.46452	11.7379	46.7727	23.1956	4.72085	0.180634	65.0545	1730.73	1.4416	3.69062	11.6188	0.1	0.1	38.0252	4.72277	0.1	22.5839	2.18456	4.99401	27.1219
	6.63916	11.1062	17.4719	7.37756	37.4782	9.83824	13.3134	43.1232	8.8739	4.36714	0.492705	39.6359	2246.98	1.31479	5.73682	23.1199	0.1	0.806407	15.6767	4.82951	0.1	25.445	2.54934	7.54101	34.6156
	8.03809	16.5289	9.97172	5.50321	36.6101	11.5734	21.6543	304.833	9.24773	3.82888	0.419197	51.0845	2345.04	6.10835	6.87372	26.014	0.101999	0.893481	21.558	3.53	0.162536	17.067	4.49092	4.7975	24.005
	7.38799	20.251	22.7283	6.38215	44.6969	11.084	24.2409	47.4895	18.1906	5.63566	0.500917	84.1187	2295.48	2.36881	7.972	22.5929	0.1	0.758292	29.6937	5.40792	0.1	26.9662	2.75884	8.99471	39.8599
	2.65054	7.38077	10.5387	2.0068	23.9449	3.19829	13.6358	378.05	6.30815	3.38144	0.193122	24.544	1020.14	2.68003	6.17361	20.2952	0.149313	1.09491	11.8508	2.97623	0.1	16.1999	1.91857	3.43456	22.545
	6.04495	14.8597	22.3587	4.531	38.3833	4.25021	44.7818	133.243	10.0516	4.54905	0.188759	54.7368	2336.49	3.83059	7.99599	27.6951	0.176358	0.606343	26.1171	4.82017	0.1	24.6213	4.11605	5.31177	35.7182
	5.08924	9.74603	15.9856	5.07331	29.532	7.17835	17.4444	47.7873	14.8341	5.12871	0.21793	44.2297	1980.23	0.990707	4.85252	17.3708	0.1	0.76183	17.2	3.91724	0.113951	21.9202	3.93437	5.33541	24.5547
	4.93457	17.5942	17.3611	5.04498	26.151	2.98853	10.4056	34.7689	11.5974	3.91363	0.1	52.7592	1436.57	1.77662	6.14654	18.5692	0.1	0.319127	24.6794	3.19038	0.1	18.894	3.56043	5.82319	22.9747
	5.48277	12.4358	10.7302	4.62798	25.4516	6.37739	11.6524	138.565	5.17718	5.06477	0.167705	38.2555	1771.55	1.91987	8.68877	26.4224	0.1	0.717074	16.5485	2.67127	0.1	21.0494	4.67608	6.43891	23.4213
	5.39725	14.3324	14.1863	4.04375	20.9291	3.95097	7.39995	92.3202	7.44405	4.25852	0.1	23.287	1733.84	1.86822	4.33001	24.1397	0.1	1.80081	13.7334	2.36429	0.1	17.3588	4.48873	5.47931	21.5881
Mean Astrocytes	6.02827	14.1185	15.8864	5.49758	34.0334	8.68139	17.3722	119.715	12.1561	4.42514	0.319595	50.4898	1913.8	2.42358	6.26101	21.7255	0.110639	0.77724	22.4975	3.79161	0.116809	21.2281	3.52421	5.84314	27.6806
	2.8317	3.48269	1.82781	0.671249	5.51453	5.75131	0.324637	6.28366	2.10169	2.67246	0.196173	4.23338	446.466	0.782163	10.9466	3.47766	0.884058	24.1054	1.30889	2.43957	1.19698	15.2428	0.782667	8.29732	3.85851
	3.23456	1.997	0.561484	0.134025	0.615202	0.675744	0.363756	17.1035	0.912803	7.35774	0.247127	1.85589	64.8467	0.133511	5.22114	2.25706	0.610442	4.86794	0.31419	2.2961	0.1	8.15043	0.1	2.23047	8.85124
	1.44275	2.99848	0.530534	0.1	0.451425	0.138405	0.1	4.06355	1.11815	0.786977	0.1	4.76933	12.2112	0.157215	3.39017	1.63697	0.1	4.89726	0.411147	2.65165	0.1	5.23658	0.1	1.88343	10.5305
	2.35537	3.61933	1.15941	0.1	0.545007	0.445975	0.120845	4.5181	1.6976	2.46554	0.1	5.08335	42.9279	0.222929	5.28633	3.11285	0.28803	6.92366	0.29227	3.1629	0.1	7.76233	0.1	2.87324	12.0532
	4.58963	7.23666	1.97648	0.350181	1.45537	1.67147	1.211	41.9323	6.1517	13.0462	0.1	2.83342	119.885	0.409376	6.63844	5.5988	0.957775	5.21019	1.14462	4.10941	0.1	17.2988	0.16277	3.77509	14.156
	1.64783	1.90767	1.00669	0.122627	0.772079	0.304	0.210964	5.22656	1.03462	1.97093	0.1	3.24793	45.1189	0.134384	3.71997	2.20913	0.223403	3.27616	0.43126	2.85524	0.1	6.30437	0.1	1.43786	9.10827
	0.1	0.1	0.518487	0.221906	4.13634	0.1	0.1	0.373928	0.1	0.1	0.1	0.288631	3.5134	1.19511	2.09298	0.130493	0.1	0.107379	0.1	3.83079	0.1	0.216151	0.1	1.12724	3.48652
	0.136074	0.1	0.337309	0.34703	1.36679	0.1	0.171327	2.83927	0.1	0.145891	0.1	0.178683	2.86261	1.79593	2.40481	0.109877	0.1	0.1	0.132007	2.74586	0.1	0.159838	0.1	1.69116	2.50804
	0.1	0.223373	1.24769	0.8218	1.87024	0.1	0.1	1.94934	0.1	0.158006	0.1	0.83051	6.43199	3.33722	3.51203	0.58681	0.1	0.256218	0.1	2.51711	0.1	0.40265	0.1	2.06332	3.21916
	4.39656	0.1	0.536587	0.292741	1.76202	20.3136	1.33863	4.40656	0.94973	0.153193	0.1	0.558984	143.015	2.3342	2.66613	1.02956	0.1	2.87484	0.258097	1.42341	0.1	4.94948	0.162006	2.94603	4.18589
	2.59522	0.152668	0.618664	0.603359	1.78027	17.3809	0.1	4.29961	1.82722	0.437744	0.1	0.622371	256.356	3.57595	2.49148	1.193	0.1	1.24488	0.335273	1.51923	0.124947	7.54359	0.420954	2.94673	5.22649
Mean Other Neural cells	2.12997	1.99253	0.938286	0.342265	1.84266	4.27104	0.376469	8.45422	1.46305	2.66315	0.122118	2.2275	103.967	1.27982	4.39728	1.9402	0.323973	4.89672	0.438887	2.68648	0.201993	6.66064	0.202582	2.8429	7.01671
Fold Change Astro/Other	2.83021	7.08569	16.9313	16.0623	18.4697	2.03262	46.1451	14.1604	8.30876	1.66162	2.6171	22.6666	18.4078	1.8937	1.42384	11.1976	0.341507	0.158727	51.2603	1.41137	0.578282	3.18709	17.3965	2.05535	3.94495
P-Value (Mann et Whitney)	0.00024	5.43E-5	5.40E-5	5.29E-5	5.50E-5	0.017	5.04E-5	5.91E-6	7.04E-5	0.010	0.0016	5.52E-5	1.47E-6	0.036	0.013	5.52E-5	0.038	0.055	5.20E-5	0.011	0.71	9.26E-5	4.25E-5	0.00097	1.47E-6
	Values in FPKM obtained by RNAseq in astrocyets extracted from human normal brains
	Values in FPKM obtained by RNAseq in oligodendrocytes, neurons, microglia or endothelial cells extracted from human normal brains
	All data were obtained from the database "Brain RNAseq" (http://web.stanford.edu/group/barres_lab/brainseqMariko/brainseq2.html); Ye Zhang et al. J Neurosci 2014, 34 (36) 11929-11947; DOI: https://doi.org/10.1523/JNEUROSCI.1860-14.2014 ; Ye Zhang et al. Neuron 2016 Jan 6;89(1):37-53. doi: 10.1016/j.neuron.2015.11.013
	Smad1	Sox2				Spock2	Il33	Gfap		Sox6						Il17d
	11.1843	15.0846				18.4261	24.1119	144.999		3.39571						25.6772
	5.85056	15.3935				15.8467	8.08785	24.6317		4.85729						17.1909
	3.63981	14.7087				9.46452	11.7379	46.7727		4.72085						11.6188
	6.63916	11.1062				9.83824	13.3134	43.1232		4.36714						23.1199
	8.03809	16.5289				11.5734	21.6543	304.833		3.82888						26.014
	7.38799	20.251				11.084	24.2409	47.4895		5.63566						22.5929
	2.65054	7.38077				3.19829	13.6358	378.05		3.38144						20.2952
	6.04495	14.8597				4.25021	44.7818	133.243		4.54905						27.6951
	5.08924	9.74603				7.17835	17.4444	47.7873		5.12871						17.3708
	4.93457	17.5942				2.98853	10.4056	34.7689		3.91363						18.5692
	5.48277	12.4358				6.37739	11.6524	138.565		5.06477						26.4224
	5.39725	14.3324				3.95097	7.39995	92.3202		4.25852						24.1397
	2.8317	3.48269				5.75131	0.324637	6.28366		2.67246						3.47766
	3.23456	1.997				0.675744	0.363756	17.1035		7.35774						2.25706
	1.44275	2.99848				0.138405	0.1	4.06355		0.786977						1.63697
	2.35537	3.61933				0.445975	0.120845	4.5181		2.46554						3.11285
	4.58963	7.23666				1.67147	1.211	41.9323		13.0462						5.5988
	1.64783	1.90767				0.304	0.210964	5.22656		1.97093						2.20913
	0.1	0.1				0.1	0.1	0.373928		0.1						0.130493
	0.136074	0.1				0.1	0.171327	2.83927		0.145891						0.109877
	0.1	0.223373				0.1	0.1	1.94934		0.158006						0.58681
	4.39656	0.1				20.3136	1.33863	4.40656		0.153193						1.02956
	2.59522	0.152668				17.3809	0.1	4.29961		0.437744						1.193
	Smad1	Sox2				Spock2	Il33	Gfap		Sox6						Il17d
	11.1843	15.0846				18.4261	24.1119	144.999		3.39571						25.6772
	5.85056	15.3935				15.8467	8.08785	24.6317		4.85729						17.1909
	3.63981	14.7087				9.46452	11.7379	46.7727		4.72085						11.6188
	6.63916	11.1062				9.83824	13.3134	43.1232		4.36714						23.1199
	8.03809	16.5289				11.5734	21.6543	304.833		3.82888						26.014
	7.38799	20.251				11.084	24.2409	47.4895		5.63566						22.5929
	2.65054	7.38077				3.19829	13.6358	378.05		3.38144						20.2952
	6.04495	14.8597				4.25021	44.7818	133.243		4.54905						27.6951
	5.08924	9.74603				7.17835	17.4444	47.7873		5.12871						17.3708
	4.93457	17.5942				2.98853	10.4056	34.7689		3.91363						18.5692
	5.48277	12.4358				6.37739	11.6524	138.565		5.06477						26.4224
	5.39725	14.3324				3.95097	7.39995	92.3202		4.25852						24.1397
	2.8317	3.48269				5.75131	0.324637	6.28366		2.67246						3.47766
	3.23456	1.997				0.675744	0.363756	17.1035		7.35774						2.25706
	1.44275	2.99848				0.138405	0.1	4.06355		0.786977						1.63697
	2.35537	3.61933				0.445975	0.120845	4.5181		2.46554						3.11285
	4.58963	7.23666				1.67147	1.211	41.9323		13.0462						5.5988
	1.64783	1.90767				0.304	0.210964	5.22656		1.97093						2.20913
	0.1	0.1				0.1	0.1	0.373928		0.1						0.130493
	0.136074	0.1				0.1	0.171327	2.83927		0.145891						0.109877
	0.1	0.223373				0.1	0.1	1.94934		0.158006						0.58681
	4.39656	0.1				20.3136	1.33863	4.40656		0.153193						1.02956
	2.59522	0.152668				17.3809	0.1	4.29961		0.437744						1.193
	Smad1	Sox2				Spock2	Il33	Gfap		Sox6						Il17d
	11.1843	15.0846				18.4261	24.1119	144.999		3.39571						25.6772
	5.85056	15.3935				15.8467	8.08785	24.6317		4.85729						17.1909
	3.63981	14.7087				9.46452	11.7379	46.7727		4.72085						11.6188
	6.63916	11.1062				9.83824	13.3134	43.1232		4.36714						23.1199
	8.03809	16.5289				11.5734	21.6543	304.833		3.82888						26.014
	7.38799	20.251				11.084	24.2409	47.4895		5.63566						22.5929
	2.65054	7.38077				3.19829	13.6358	378.05		3.38144						20.2952
	6.04495	14.8597				4.25021	44.7818	133.243		4.54905						27.6951
	5.08924	9.74603				7.17835	17.4444	47.7873		5.12871						17.3708
	4.93457	17.5942				2.98853	10.4056	34.7689		3.91363						18.5692
	5.48277	12.4358				6.37739	11.6524	138.565		5.06477						26.4224
	5.39725	14.3324				3.95097	7.39995	92.3202		4.25852						24.1397
	2.8317	3.48269				5.75131	0.324637	6.28366		2.67246						3.47766
	3.23456	1.997				0.675744	0.363756	17.1035		7.35774						2.25706
	1.44275	2.99848				0.138405	0.1	4.06355		0.786977						1.63697
	2.35537	3.61933				0.445975	0.120845	4.5181		2.46554						3.11285
	4.58963	7.23666				1.67147	1.211	41.9323		13.0462						5.5988
	1.64783	1.90767				0.304	0.210964	5.22656		1.97093						2.20913
	0.1	0.1				0.1	0.1	0.373928		0.1						0.130493
	0.136074	0.1				0.1	0.171327	2.83927		0.145891						0.109877
	0.1	0.223373				0.1	0.1	1.94934		0.158006						0.58681
	4.39656	0.1				20.3136	1.33863	4.40656		0.153193						1.02956
	2.59522	0.152668				17.3809	0.1	4.29961		0.437744						1.193
	Smad1	Sox2				Spock2	Il33	Gfap		Sox6						Il17d
	11.1843	15.0846				18.4261	24.1119	144.999		3.39571						25.6772
	5.85056	15.3935				15.8467	8.08785	24.6317		4.85729						17.1909
	3.63981	14.7087				9.46452	11.7379	46.7727		4.72085						11.6188
	6.63916	11.1062				9.83824	13.3134	43.1232		4.36714						23.1199
	8.03809	16.5289				11.5734	21.6543	304.833		3.82888						26.014
	7.38799	20.251				11.084	24.2409	47.4895		5.63566						22.5929
	2.65054	7.38077				3.19829	13.6358	378.05		3.38144						20.2952
	6.04495	14.8597				4.25021	44.7818	133.243		4.54905						27.6951
	5.08924	9.74603				7.17835	17.4444	47.7873		5.12871						17.3708
	4.93457	17.5942				2.98853	10.4056	34.7689		3.91363						18.5692
	5.48277	12.4358				6.37739	11.6524	138.565		5.06477						26.4224
	5.39725	14.3324				3.95097	7.39995	92.3202		4.25852						24.1397
	2.8317	3.48269				5.75131	0.324637	6.28366		2.67246						3.47766
	3.23456	1.997				0.675744	0.363756	17.1035		7.35774						2.25706
	1.44275	2.99848				0.138405	0.1	4.06355		0.786977						1.63697
	2.35537	3.61933				0.445975	0.120845	4.5181		2.46554						3.11285
	4.58963	7.23666				1.67147	1.211	41.9323		13.0462						5.5988
	1.64783	1.90767				0.304	0.210964	5.22656		1.97093						2.20913
	0.1	0.1				0.1	0.1	0.373928		0.1						0.130493
	0.136074	0.1				0.1	0.171327	2.83927		0.145891						0.109877
	0.1	0.223373				0.1	0.1	1.94934		0.158006						0.58681
	4.39656	0.1				20.3136	1.33863	4.40656		0.153193						1.02956
	2.59522	0.152668				17.3809	0.1	4.29961		0.437744						1.193
	Smad1	Sox2				Spock2	Il33	Gfap		Sox6						Il17d
	11.1843	15.0846				18.4261	24.1119	144.999		3.39571						25.6772
	5.85056	15.3935				15.8467	8.08785	24.6317		4.85729						17.1909
	3.63981	14.7087				9.46452	11.7379	46.7727		4.72085						11.6188
	6.63916	11.1062				9.83824	13.3134	43.1232		4.36714						23.1199
	8.03809	16.5289				11.5734	21.6543	304.833		3.82888						26.014
	7.38799	20.251				11.084	24.2409	47.4895		5.63566						22.5929
	2.65054	7.38077				3.19829	13.6358	378.05		3.38144						20.2952
	6.04495	14.8597				4.25021	44.7818	133.243		4.54905						27.6951
	5.08924	9.74603				7.17835	17.4444	47.7873		5.12871						17.3708
	4.93457	17.5942				2.98853	10.4056	34.7689		3.91363						18.5692
	5.48277	12.4358				6.37739	11.6524	138.565		5.06477						26.4224
	5.39725	14.3324				3.95097	7.39995	92.3202		4.25852						24.1397
	2.8317	3.48269				5.75131	0.324637	6.28366		2.67246						3.47766
	3.23456	1.997				0.675744	0.363756	17.1035		7.35774						2.25706
	1.44275	2.99848				0.138405	0.1	4.06355		0.786977						1.63697
	2.35537	3.61933				0.445975	0.120845	4.5181		2.46554						3.11285
	4.58963	7.23666				1.67147	1.211	41.9323		13.0462						5.5988
	1.64783	1.90767				0.304	0.210964	5.22656		1.97093						2.20913
	0.1	0.1				0.1	0.1	0.373928		0.1						0.130493
	0.136074	0.1				0.1	0.171327	2.83927		0.145891						0.109877
	0.1	0.223373				0.1	0.1	1.94934		0.158006						0.58681
	4.39656	0.1				20.3136	1.33863	4.40656		0.153193						1.02956
	2.59522	0.152668				17.3809	0.1	4.29961		0.437744						1.193
	Smad1	Sox2				Spock2	Il33	Gfap		Sox6						Il17d
	11.1843	15.0846				18.4261	24.1119	144.999		3.39571						25.6772
	5.85056	15.3935				15.8467	8.08785	24.6317		4.85729						17.1909
	3.63981	14.7087				9.46452	11.7379	46.7727		4.72085						11.6188
	6.63916	11.1062				9.83824	13.3134	43.1232		4.36714						23.1199
	8.03809	16.5289				11.5734	21.6543	304.833		3.82888						26.014
	7.38799	20.251				11.084	24.2409	47.4895		5.63566						22.5929
	2.65054	7.38077				3.19829	13.6358	378.05		3.38144						20.2952
	6.04495	14.8597				4.25021	44.7818	133.243		4.54905						27.6951
	5.08924	9.74603				7.17835	17.4444	47.7873		5.12871						17.3708
	4.93457	17.5942				2.98853	10.4056	34.7689		3.91363						18.5692
	5.48277	12.4358				6.37739	11.6524	138.565		5.06477						26.4224
	5.39725	14.3324				3.95097	7.39995	92.3202		4.25852						24.1397
	2.8317	3.48269				5.75131	0.324637	6.28366		2.67246						3.47766
	3.23456	1.997				0.675744	0.363756	17.1035		7.35774						2.25706
	1.44275	2.99848				0.138405	0.1	4.06355		0.786977						1.63697
	2.35537	3.61933				0.445975	0.120845	4.5181		2.46554						3.11285
	4.58963	7.23666				1.67147	1.211	41.9323		13.0462						5.5988
	1.64783	1.90767				0.304	0.210964	5.22656		1.97093						2.20913
	0.1	0.1				0.1	0.1	0.373928		0.1						0.130493
	0.136074	0.1				0.1	0.171327	2.83927		0.145891						0.109877
	0.1	0.223373				0.1	0.1	1.94934		0.158006						0.58681
	4.39656	0.1				20.3136	1.33863	4.40656		0.153193						1.02956
	2.59522	0.152668				17.3809	0.1	4.29961		0.437744						1.193
	Smad1	Sox2				Spock2	Il33	Gfap		Sox6						Il17d
	11.1843	15.0846				18.4261	24.1119	144.999		3.39571						25.6772
	5.85056	15.3935				15.8467	8.08785	24.6317		4.85729						17.1909
	3.63981	14.7087				9.46452	11.7379	46.7727		4.72085						11.6188
	6.63916	11.1062				9.83824	13.3134	43.1232		4.36714						23.1199
	8.03809	16.5289				11.5734	21.6543	304.833		3.82888						26.014
	7.38799	20.251				11.084	24.2409	47.4895		5.63566						22.5929
	2.65054	7.38077				3.19829	13.6358	378.05		3.38144						20.2952
	6.04495	14.8597				4.25021	44.7818	133.243		4.54905						27.6951
	5.08924	9.74603				7.17835	17.4444	47.7873		5.12871						17.3708
	4.93457	17.5942				2.98853	10.4056	34.7689		3.91363						18.5692
	5.48277	12.4358				6.37739	11.6524	138.565		5.06477						26.4224
	5.39725	14.3324				3.95097	7.39995	92.3202		4.25852						24.1397
	2.8317	3.48269				5.75131	0.324637	6.28366		2.67246						3.47766
	3.23456	1.997				0.675744	0.363756	17.1035		7.35774						2.25706
	1.44275	2.99848				0.138405	0.1	4.06355		0.786977						1.63697
	2.35537	3.61933				0.445975	0.120845	4.5181		2.46554						3.11285
	4.58963	7.23666				1.67147	1.211	41.9323		13.0462						5.5988
	1.64783	1.90767				0.304	0.210964	5.22656		1.97093						2.20913
	0.1	0.1				0.1	0.1	0.373928		0.1						0.130493
	0.136074	0.1				0.1	0.171327	2.83927		0.145891						0.109877
	0.1	0.223373				0.1	0.1	1.94934		0.158006						0.58681
	4.39656	0.1				20.3136	1.33863	4.40656		0.153193						1.02956
	2.59522	0.152668				17.3809	0.1	4.29961		0.437744						1.193
	Smad1	Sox2				Spock2	Il33	Gfap		Sox6						Il17d
	11.1843	15.0846				18.4261	24.1119	144.999		3.39571						25.6772
	5.85056	15.3935				15.8467	8.08785	24.6317		4.85729						17.1909
	3.63981	14.7087				9.46452	11.7379	46.7727		4.72085						11.6188
	6.63916	11.1062				9.83824	13.3134	43.1232		4.36714						23.1199
	8.03809	16.5289				11.5734	21.6543	304.833		3.82888						26.014
	7.38799	20.251				11.084	24.2409	47.4895		5.63566						22.5929
	2.65054	7.38077				3.19829	13.6358	378.05		3.38144						20.2952
	6.04495	14.8597				4.25021	44.7818	133.243		4.54905						27.6951
	5.08924	9.74603				7.17835	17.4444	47.7873		5.12871						17.3708
	4.93457	17.5942				2.98853	10.4056	34.7689		3.91363						18.5692
	5.48277	12.4358				6.37739	11.6524	138.565		5.06477						26.4224
	5.39725	14.3324				3.95097	7.39995	92.3202		4.25852						24.1397
	2.8317	3.48269				5.75131	0.324637	6.28366		2.67246						3.47766
	3.23456	1.997				0.675744	0.363756	17.1035		7.35774						2.25706
	1.44275	2.99848				0.138405	0.1	4.06355		0.786977						1.63697
	2.35537	3.61933				0.445975	0.120845	4.5181		2.46554						3.11285
	4.58963	7.23666				1.67147	1.211	41.9323		13.0462						5.5988
	1.64783	1.90767				0.304	0.210964	5.22656		1.97093						2.20913
	0.1	0.1				0.1	0.1	0.373928		0.1						0.130493
	0.136074	0.1				0.1	0.171327	2.83927		0.145891						0.109877
	0.1	0.223373				0.1	0.1	1.94934		0.158006						0.58681
	4.39656	0.1				20.3136	1.33863	4.40656		0.153193						1.02956
	2.59522	0.152668				17.3809	0.1	4.29961		0.437744						1.193
	Smad1	Sox2				Spock2	Il33	Gfap		Sox6						Il17d
	11.1843	15.0846				18.4261	24.1119	144.999		3.39571						25.6772
	5.85056	15.3935				15.8467	8.08785	24.6317		4.85729						17.1909
	3.63981	14.7087				9.46452	11.7379	46.7727		4.72085						11.6188
	6.63916	11.1062				9.83824	13.3134	43.1232		4.36714						23.1199
	8.03809	16.5289				11.5734	21.6543	304.833		3.82888						26.014
	7.38799	20.251				11.084	24.2409	47.4895		5.63566						22.5929
	2.65054	7.38077				3.19829	13.6358	378.05		3.38144						20.2952
	6.04495	14.8597				4.25021	44.7818	133.243		4.54905						27.6951
	5.08924	9.74603				7.17835	17.4444	47.7873		5.12871						17.3708
	4.93457	17.5942				2.98853	10.4056	34.7689		3.91363						18.5692
	5.48277	12.4358				6.37739	11.6524	138.565		5.06477						26.4224
	5.39725	14.3324				3.95097	7.39995	92.3202		4.25852						24.1397
	2.8317	3.48269				5.75131	0.324637	6.28366		2.67246						3.47766
	3.23456	1.997				0.675744	0.363756	17.1035		7.35774						2.25706
	1.44275	2.99848				0.138405	0.1	4.06355		0.786977						1.63697
	2.35537	3.61933				0.445975	0.120845	4.5181		2.46554						3.11285
	4.58963	7.23666				1.67147	1.211	41.9323		13.0462						5.5988
	1.64783	1.90767				0.304	0.210964	5.22656		1.97093						2.20913
	0.1	0.1				0.1	0.1	0.373928		0.1						0.130493
	0.136074	0.1				0.1	0.171327	2.83927		0.145891						0.109877
	0.1	0.223373				0.1	0.1	1.94934		0.158006						0.58681
	4.39656	0.1				20.3136	1.33863	4.40656		0.153193						1.02956
	2.59522	0.152668				17.3809	0.1	4.29961		0.437744						1.193
	Smad1	Sox2				Spock2	Il33	Gfap		Sox6						Il17d
	11.1843	15.0846				18.4261	24.1119	144.999		3.39571						25.6772
	5.85056	15.3935				15.8467	8.08785	24.6317		4.85729						17.1909
	3.63981	14.7087				9.46452	11.7379	46.7727		4.72085						11.6188
	6.63916	11.1062				9.83824	13.3134	43.1232		4.36714						23.1199
	8.03809	16.5289				11.5734	21.6543	304.833		3.82888						26.014
	7.38799	20.251				11.084	24.2409	47.4895		5.63566						22.5929
	2.65054	7.38077				3.19829	13.6358	378.05		3.38144						20.2952
	6.04495	14.8597				4.25021	44.7818	133.243		4.54905						27.6951
	5.08924	9.74603				7.17835	17.4444	47.7873		5.12871						17.3708
	4.93457	17.5942				2.98853	10.4056	34.7689		3.91363						18.5692
	5.48277	12.4358				6.37739	11.6524	138.565		5.06477						26.4224
	5.39725	14.3324				3.95097	7.39995	92.3202		4.25852						24.1397
	2.8317	3.48269				5.75131	0.324637	6.28366		2.67246						3.47766
	3.23456	1.997				0.675744	0.363756	17.1035		7.35774						2.25706
	1.44275	2.99848				0.138405	0.1	4.06355		0.786977						1.63697
	2.35537	3.61933				0.445975	0.120845	4.5181		2.46554						3.11285
	4.58963	7.23666				1.67147	1.211	41.9323		13.0462						5.5988
	1.64783	1.90767				0.304	0.210964	5.22656		1.97093						2.20913
	0.1	0.1				0.1	0.1	0.373928		0.1						0.130493
	0.136074	0.1				0.1	0.171327	2.83927		0.145891						0.109877
	0.1	0.223373				0.1	0.1	1.94934		0.158006						0.58681
	4.39656	0.1				20.3136	1.33863	4.40656		0.153193						1.02956
	2.59522	0.152668				17.3809	0.1	4.29961		0.437744						1.193
	Smad1	Sox2				Spock2	Il33	Gfap		Sox6						Il17d
	11.1843	15.0846				18.4261	24.1119	144.999		3.39571						25.6772
	5.85056	15.3935				15.8467	8.08785	24.6317		4.85729						17.1909
	3.63981	14.7087				9.46452	11.7379	46.7727		4.72085						11.6188
	6.63916	11.1062				9.83824	13.3134	43.1232		4.36714						23.1199
	8.03809	16.5289				11.5734	21.6543	304.833		3.82888						26.014
	7.38799	20.251				11.084	24.2409	47.4895		5.63566						22.5929
	2.65054	7.38077				3.19829	13.6358	378.05		3.38144						20.2952
	6.04495	14.8597				4.25021	44.7818	133.243		4.54905						27.6951
	5.08924	9.74603				7.17835	17.4444	47.7873		5.12871						17.3708
	4.93457	17.5942				2.98853	10.4056	34.7689		3.91363						18.5692
	5.48277	12.4358				6.37739	11.6524	138.565		5.06477						26.4224
	5.39725	14.3324				3.95097	7.39995	92.3202		4.25852						24.1397
	2.8317	3.48269				5.75131	0.324637	6.28366		2.67246						3.47766
	3.23456	1.997				0.675744	0.363756	17.1035		7.35774						2.25706
	1.44275	2.99848				0.138405	0.1	4.06355		0.786977						1.63697
	2.35537	3.61933				0.445975	0.120845	4.5181		2.46554						3.11285
	4.58963	7.23666				1.67147	1.211	41.9323		13.0462						5.5988
	1.64783	1.90767				0.304	0.210964	5.22656		1.97093						2.20913
	0.1	0.1				0.1	0.1	0.373928		0.1						0.130493
	0.136074	0.1				0.1	0.171327	2.83927		0.145891						0.109877
	0.1	0.223373				0.1	0.1	1.94934		0.158006						0.58681
	4.39656	0.1				20.3136	1.33863	4.40656		0.153193						1.02956
	2.59522	0.152668				17.3809	0.1	4.29961		0.437744						1.193
	Smad1	Sox2				Spock2	Il33	Gfap		Sox6						Il17d
	11.1843	15.0846				18.4261	24.1119	144.999		3.39571						25.6772
	5.85056	15.3935				15.8467	8.08785	24.6317		4.85729						17.1909
	3.63981	14.7087				9.46452	11.7379	46.7727		4.72085						11.6188
	6.63916	11.1062				9.83824	13.3134	43.1232		4.36714						23.1199
	8.03809	16.5289				11.5734	21.6543	304.833		3.82888						26.014
	7.38799	20.251				11.084	24.2409	47.4895		5.63566						22.5929
	2.65054	7.38077				3.19829	13.6358	378.05		3.38144						20.2952
	6.04495	14.8597				4.25021	44.7818	133.243		4.54905						27.6951
	5.08924	9.74603				7.17835	17.4444	47.7873		5.12871						17.3708
	4.93457	17.5942				2.98853	10.4056	34.7689		3.91363						18.5692
	5.48277	12.4358				6.37739	11.6524	138.565		5.06477						26.4224
	5.39725	14.3324				3.95097	7.39995	92.3202		4.25852						24.1397
	2.8317	3.48269				5.75131	0.324637	6.28366		2.67246						3.47766
	3.23456	1.997				0.675744	0.363756	17.1035		7.35774						2.25706
	1.44275	2.99848				0.138405	0.1	4.06355		0.786977						1.63697
	2.35537	3.61933				0.445975	0.120845	4.5181		2.46554						3.11285
	4.58963	7.23666				1.67147	1.211	41.9323		13.0462						5.5988
	1.64783	1.90767				0.304	0.210964	5.22656		1.97093						2.20913
	0.1	0.1				0.1	0.1	0.373928		0.1						0.130493
	0.136074	0.1				0.1	0.171327	2.83927		0.145891						0.109877
	0.1	0.223373				0.1	0.1	1.94934		0.158006						0.58681
	4.39656	0.1				20.3136	1.33863	4.40656		0.153193						1.02956
	2.59522	0.152668				17.3809	0.1	4.29961		0.437744						1.193
	Smad1	Sox2				Spock2	Il33	Gfap		Sox6						Il17d
	11.1843	15.0846				18.4261	24.1119	144.999		3.39571						25.6772
	5.85056	15.3935				15.8467	8.08785	24.6317		4.85729						17.1909
	3.63981	14.7087				9.46452	11.7379	46.7727		4.72085						11.6188
	6.63916	11.1062				9.83824	13.3134	43.1232		4.36714						23.1199
	8.03809	16.5289				11.5734	21.6543	304.833		3.82888						26.014
	7.38799	20.251				11.084	24.2409	47.4895		5.63566						22.5929
	2.65054	7.38077				3.19829	13.6358	378.05		3.38144						20.2952
	6.04495	14.8597				4.25021	44.7818	133.243		4.54905						27.6951
	5.08924	9.74603				7.17835	17.4444	47.7873		5.12871						17.3708
	4.93457	17.5942				2.98853	10.4056	34.7689		3.91363						18.5692
	5.48277	12.4358				6.37739	11.6524	138.565		5.06477						26.4224
	5.39725	14.3324				3.95097	7.39995	92.3202		4.25852						24.1397
	2.8317	3.48269				5.75131	0.324637	6.28366		2.67246						3.47766
	3.23456	1.997				0.675744	0.363756	17.1035		7.35774						2.25706
	1.44275	2.99848				0.138405	0.1	4.06355		0.786977						1.63697
	2.35537	3.61933				0.445975	0.120845	4.5181		2.46554						3.11285
	4.58963	7.23666				1.67147	1.211	41.9323		13.0462						5.5988
	1.64783	1.90767				0.304	0.210964	5.22656		1.97093						2.20913
	0.1	0.1				0.1	0.1	0.373928		0.1						0.130493
	0.136074	0.1				0.1	0.171327	2.83927		0.145891						0.109877
	0.1	0.223373				0.1	0.1	1.94934		0.158006						0.58681
	4.39656	0.1				20.3136	1.33863	4.40656		0.153193						1.02956
	2.59522	0.152668				17.3809	0.1	4.29961		0.437744						1.193
	Smad1	Sox2				Spock2	Il33	Gfap		Sox6						Il17d
	11.1843	15.0846				18.4261	24.1119	144.999		3.39571						25.6772
	5.85056	15.3935				15.8467	8.08785	24.6317		4.85729						17.1909
	3.63981	14.7087				9.46452	11.7379	46.7727		4.72085						11.6188
	6.63916	11.1062				9.83824	13.3134	43.1232		4.36714						23.1199
	8.03809	16.5289				11.5734	21.6543	304.833		3.82888						26.014
	7.38799	20.251				11.084	24.2409	47.4895		5.63566						22.5929
	2.65054	7.38077				3.19829	13.6358	378.05		3.38144						20.2952
	6.04495	14.8597				4.25021	44.7818	133.243		4.54905						27.6951
	5.08924	9.74603				7.17835	17.4444	47.7873		5.12871						17.3708
	4.93457	17.5942				2.98853	10.4056	34.7689		3.91363						18.5692
	5.48277	12.4358				6.37739	11.6524	138.565		5.06477						26.4224
	5.39725	14.3324				3.95097	7.39995	92.3202		4.25852						24.1397
	2.8317	3.48269				5.75131	0.324637	6.28366		2.67246						3.47766
	3.23456	1.997				0.675744	0.363756	17.1035		7.35774						2.25706
	1.44275	2.99848				0.138405	0.1	4.06355		0.786977						1.63697
	2.35537	3.61933				0.445975	0.120845	4.5181		2.46554						3.11285
	4.58963	7.23666				1.67147	1.211	41.9323		13.0462						5.5988
	1.64783	1.90767				0.304	0.210964	5.22656		1.97093						2.20913
	0.1	0.1				0.1	0.1	0.373928		0.1						0.130493
	0.136074	0.1				0.1	0.171327	2.83927		0.145891						0.109877
	0.1	0.223373				0.1	0.1	1.94934		0.158006						0.58681
	4.39656	0.1				20.3136	1.33863	4.40656		0.153193						1.02956
	2.59522	0.152668				17.3809	0.1	4.29961		0.437744						1.193
	Smad1	Sox2				Spock2	Il33	Gfap		Sox6						Il17d
	11.1843	15.0846				18.4261	24.1119	144.999		3.39571						25.6772
	5.85056	15.3935				15.8467	8.08785	24.6317		4.85729						17.1909
	3.63981	14.7087				9.46452	11.7379	46.7727		4.72085						11.6188
	6.63916	11.1062				9.83824	13.3134	43.1232		4.36714						23.1199
	8.03809	16.5289				11.5734	21.6543	304.833		3.82888						26.014
	7.38799	20.251				11.084	24.2409	47.4895		5.63566						22.5929
	2.65054	7.38077				3.19829	13.6358	378.05		3.38144						20.2952
	6.04495	14.8597				4.25021	44.7818	133.243		4.54905						27.6951
	5.08924	9.74603				7.17835	17.4444	47.7873		5.12871						17.3708
	4.93457	17.5942				2.98853	10.4056	34.7689		3.91363						18.5692
	5.48277	12.4358				6.37739	11.6524	138.565		5.06477						26.4224
	5.39725	14.3324				3.95097	7.39995	92.3202		4.25852						24.1397
	2.8317	3.48269				5.75131	0.324637	6.28366		2.67246						3.47766
	3.23456	1.997				0.675744	0.363756	17.1035		7.35774						2.25706
	1.44275	2.99848				0.138405	0.1	4.06355		0.786977						1.63697
	2.35537	3.61933				0.445975	0.120845	4.5181		2.46554						3.11285
	4.58963	7.23666				1.67147	1.211	41.9323		13.0462						5.5988
	1.64783	1.90767				0.304	0.210964	5.22656		1.97093						2.20913
	0.1	0.1				0.1	0.1	0.373928		0.1						0.130493
	0.136074	0.1				0.1	0.171327	2.83927		0.145891						0.109877
	0.1	0.223373				0.1	0.1	1.94934		0.158006						0.58681
	4.39656	0.1				20.3136	1.33863	4.40656		0.153193						1.02956
	2.59522	0.152668				17.3809	0.1	4.29961		0.437744						1.193
	Smad1	Sox2				Spock2	Il33	Gfap		Sox6						Il17d
	11.1843	15.0846				18.4261	24.1119	144.999		3.39571						25.6772
	5.85056	15.3935				15.8467	8.08785	24.6317		4.85729						17.1909
	3.63981	14.7087				9.46452	11.7379	46.7727		4.72085						11.6188
	6.63916	11.1062				9.83824	13.3134	43.1232		4.36714						23.1199
	8.03809	16.5289				11.5734	21.6543	304.833		3.82888						26.014
	7.38799	20.251				11.084	24.2409	47.4895		5.63566						22.5929
	2.65054	7.38077				3.19829	13.6358	378.05		3.38144						20.2952
	6.04495	14.8597				4.25021	44.7818	133.243		4.54905						27.6951
	5.08924	9.74603				7.17835	17.4444	47.7873		5.12871						17.3708
	4.93457	17.5942				2.98853	10.4056	34.7689		3.91363						18.5692
	5.48277	12.4358				6.37739	11.6524	138.565		5.06477						26.4224
	5.39725	14.3324				3.95097	7.39995	92.3202		4.25852						24.1397
	2.8317	3.48269				5.75131	0.324637	6.28366		2.67246						3.47766
	3.23456	1.997				0.675744	0.363756	17.1035		7.35774						2.25706
	1.44275	2.99848				0.138405	0.1	4.06355		0.786977						1.63697
	2.35537	3.61933				0.445975	0.120845	4.5181		2.46554						3.11285
	4.58963	7.23666				1.67147	1.211	41.9323		13.0462						5.5988
	1.64783	1.90767				0.304	0.210964	5.22656		1.97093						2.20913
	0.1	0.1				0.1	0.1	0.373928		0.1						0.130493
	0.136074	0.1				0.1	0.171327	2.83927		0.145891						0.109877
	0.1	0.223373				0.1	0.1	1.94934		0.158006						0.58681
	4.39656	0.1				20.3136	1.33863	4.40656		0.153193						1.02956
	2.59522	0.152668				17.3809	0.1	4.29961		0.437744						1.193
	Smad1	Sox2				Spock2	Il33	Gfap		Sox6						Il17d
	11.1843	15.0846				18.4261	24.1119	144.999		3.39571						25.6772
	5.85056	15.3935				15.8467	8.08785	24.6317		4.85729						17.1909
	3.63981	14.7087				9.46452	11.7379	46.7727		4.72085						11.6188
	6.63916	11.1062				9.83824	13.3134	43.1232		4.36714						23.1199
	8.03809	16.5289				11.5734	21.6543	304.833		3.82888						26.014
	7.38799	20.251				11.084	24.2409	47.4895		5.63566						22.5929
	2.65054	7.38077				3.19829	13.6358	378.05		3.38144						20.2952
	6.04495	14.8597				4.25021	44.7818	133.243		4.54905						27.6951
	5.08924	9.74603				7.17835	17.4444	47.7873		5.12871						17.3708
	4.93457	17.5942				2.98853	10.4056	34.7689		3.91363						18.5692
	5.48277	12.4358				6.37739	11.6524	138.565		5.06477						26.4224
	5.39725	14.3324				3.95097	7.39995	92.3202		4.25852						24.1397
	2.8317	3.48269				5.75131	0.324637	6.28366		2.67246						3.47766
	3.23456	1.997				0.675744	0.363756	17.1035		7.35774						2.25706
	1.44275	2.99848				0.138405	0.1	4.06355		0.786977						1.63697
	2.35537	3.61933				0.445975	0.120845	4.5181		2.46554						3.11285
	4.58963	7.23666				1.67147	1.211	41.9323		13.0462						5.5988
	1.64783	1.90767				0.304	0.210964	5.22656		1.97093						2.20913
	0.1	0.1				0.1	0.1	0.373928		0.1						0.130493
	0.136074	0.1				0.1	0.171327	2.83927		0.145891						0.109877
	0.1	0.223373				0.1	0.1	1.94934		0.158006						0.58681
	4.39656	0.1				20.3136	1.33863	4.40656		0.153193						1.02956
	2.59522	0.152668				17.3809	0.1	4.29961		0.437744						1.193
	Smad1	Sox2				Spock2	Il33	Gfap		Sox6						Il17d
	11.1843	15.0846				18.4261	24.1119	144.999		3.39571						25.6772
	5.85056	15.3935				15.8467	8.08785	24.6317		4.85729						17.1909
	3.63981	14.7087				9.46452	11.7379	46.7727		4.72085						11.6188
	6.63916	11.1062				9.83824	13.3134	43.1232		4.36714						23.1199
	8.03809	16.5289				11.5734	21.6543	304.833		3.82888						26.014
	7.38799	20.251				11.084	24.2409	47.4895		5.63566						22.5929
	2.65054	7.38077				3.19829	13.6358	378.05		3.38144						20.2952
	6.04495	14.8597				4.25021	44.7818	133.243		4.54905						27.6951
	5.08924	9.74603				7.17835	17.4444	47.7873		5.12871						17.3708
	4.93457	17.5942				2.98853	10.4056	34.7689		3.91363						18.5692
	5.48277	12.4358				6.37739	11.6524	138.565		5.06477						26.4224
	5.39725	14.3324				3.95097	7.39995	92.3202		4.25852						24.1397
	2.8317	3.48269				5.75131	0.324637	6.28366		2.67246						3.47766
	3.23456	1.997				0.675744	0.363756	17.1035		7.35774						2.25706
	1.44275	2.99848				0.138405	0.1	4.06355		0.786977						1.63697
	2.35537	3.61933				0.445975	0.120845	4.5181		2.46554						3.11285
	4.58963	7.23666				1.67147	1.211	41.9323		13.0462						5.5988
	1.64783	1.90767				0.304	0.210964	5.22656		1.97093						2.20913
	0.1	0.1				0.1	0.1	0.373928		0.1						0.130493
	0.136074	0.1				0.1	0.171327	2.83927		0.145891						0.109877
	0.1	0.223373				0.1	0.1	1.94934		0.158006						0.58681
	4.39656	0.1				20.3136	1.33863	4.40656		0.153193						1.02956
	2.59522	0.152668				17.3809	0.1	4.29961		0.437744						1.193
	Smad1	Sox2				Spock2	Il33	Gfap		Sox6						Il17d
	11.1843	15.0846				18.4261	24.1119	144.999		3.39571						25.6772
	5.85056	15.3935				15.8467	8.08785	24.6317		4.85729						17.1909
	3.63981	14.7087				9.46452	11.7379	46.7727		4.72085						11.6188
	6.63916	11.1062				9.83824	13.3134	43.1232		4.36714						23.1199
	8.03809	16.5289				11.5734	21.6543	304.833		3.82888						26.014
	7.38799	20.251				11.084	24.2409	47.4895		5.63566						22.5929
	2.65054	7.38077				3.19829	13.6358	378.05		3.38144						20.2952
	6.04495	14.8597				4.25021	44.7818	133.243		4.54905						27.6951
	5.08924	9.74603				7.17835	17.4444	47.7873		5.12871						17.3708
	4.93457	17.5942				2.98853	10.4056	34.7689		3.91363						18.5692
	5.48277	12.4358				6.37739	11.6524	138.565		5.06477						26.4224
	5.39725	14.3324				3.95097	7.39995	92.3202		4.25852						24.1397
	2.8317	3.48269				5.75131	0.324637	6.28366		2.67246						3.47766
	3.23456	1.997				0.675744	0.363756	17.1035		7.35774						2.25706
	1.44275	2.99848				0.138405	0.1	4.06355		0.786977						1.63697
	2.35537	3.61933				0.445975	0.120845	4.5181		2.46554						3.11285
	4.58963	7.23666				1.67147	1.211	41.9323		13.0462						5.5988
	1.64783	1.90767				0.304	0.210964	5.22656		1.97093						2.20913
	0.1	0.1				0.1	0.1	0.373928		0.1						0.130493
	0.136074	0.1				0.1	0.171327	2.83927		0.145891						0.109877
	0.1	0.223373				0.1	0.1	1.94934		0.158006						0.58681
	4.39656	0.1				20.3136	1.33863	4.40656		0.153193						1.02956
	2.59522	0.152668				17.3809	0.1	4.29961		0.437744						1.193
	Smad1	Sox2				Spock2	Il33	Gfap		Sox6						Il17d
	11.1843	15.0846				18.4261	24.1119	144.999		3.39571						25.6772
	5.85056	15.3935				15.8467	8.08785	24.6317		4.85729						17.1909
	3.63981	14.7087				9.46452	11.7379	46.7727		4.72085						11.6188
	6.63916	11.1062				9.83824	13.3134	43.1232		4.36714						23.1199
	8.03809	16.5289				11.5734	21.6543	304.833		3.82888						26.014
	7.38799	20.251				11.084	24.2409	47.4895		5.63566						22.5929
	2.65054	7.38077				3.19829	13.6358	378.05		3.38144						20.2952
	6.04495	14.8597				4.25021	44.7818	133.243		4.54905						27.6951
	5.08924	9.74603				7.17835	17.4444	47.7873		5.12871						17.3708
	4.93457	17.5942				2.98853	10.4056	34.7689		3.91363						18.5692
	5.48277	12.4358				6.37739	11.6524	138.565		5.06477						26.4224
	5.39725	14.3324				3.95097	7.39995	92.3202		4.25852						24.1397
	2.8317	3.48269				5.75131	0.324637	6.28366		2.67246						3.47766
	3.23456	1.997				0.675744	0.363756	17.1035		7.35774						2.25706
	1.44275	2.99848				0.138405	0.1	4.06355		0.786977						1.63697
	2.35537	3.61933				0.445975	0.120845	4.5181		2.46554						3.11285
	4.58963	7.23666				1.67147	1.211	41.9323		13.0462						5.5988
	1.64783	1.90767				0.304	0.210964	5.22656		1.97093						2.20913
	0.1	0.1				0.1	0.1	0.373928		0.1						0.130493
	0.136074	0.1				0.1	0.171327	2.83927		0.145891						0.109877
	0.1	0.223373				0.1	0.1	1.94934		0.158006						0.58681
	4.39656	0.1				20.3136	1.33863	4.40656		0.153193						1.02956
	2.59522	0.152668				17.3809	0.1	4.29961		0.437744						1.193
	Smad1	Sox2				Spock2	Il33	Gfap		Sox6						Il17d
	11.1843	15.0846				18.4261	24.1119	144.999		3.39571						25.6772
	5.85056	15.3935				15.8467	8.08785	24.6317		4.85729						17.1909
	3.63981	14.7087				9.46452	11.7379	46.7727		4.72085						11.6188
	6.63916	11.1062				9.83824	13.3134	43.1232		4.36714						23.1199
	8.03809	16.5289				11.5734	21.6543	304.833		3.82888						26.014
	7.38799	20.251				11.084	24.2409	47.4895		5.63566						22.5929
	2.65054	7.38077				3.19829	13.6358	378.05		3.38144						20.2952
	6.04495	14.8597				4.25021	44.7818	133.243		4.54905						27.6951
	5.08924	9.74603				7.17835	17.4444	47.7873		5.12871						17.3708
	4.93457	17.5942				2.98853	10.4056	34.7689		3.91363						18.5692
	5.48277	12.4358				6.37739	11.6524	138.565		5.06477						26.4224
	5.39725	14.3324				3.95097	7.39995	92.3202		4.25852						24.1397
	2.8317	3.48269				5.75131	0.324637	6.28366		2.67246						3.47766
	3.23456	1.997				0.675744	0.363756	17.1035		7.35774						2.25706
	1.44275	2.99848				0.138405	0.1	4.06355		0.786977						1.63697
	2.35537	3.61933				0.445975	0.120845	4.5181		2.46554						3.11285
	4.58963	7.23666				1.67147	1.211	41.9323		13.0462						5.5988
	1.64783	1.90767				0.304	0.210964	5.22656		1.97093						2.20913
	0.1	0.1				0.1	0.1	0.373928		0.1						0.130493
	0.136074	0.1				0.1	0.171327	2.83927		0.145891						0.109877
	0.1	0.223373				0.1	0.1	1.94934		0.158006						0.58681
	4.39656	0.1				20.3136	1.33863	4.40656		0.153193						1.02956
	2.59522	0.152668				17.3809	0.1	4.29961		0.437744						1.193
	Smad1	Sox2				Spock2	Il33	Gfap		Sox6						Il17d
	11.1843	15.0846				18.4261	24.1119	144.999		3.39571						25.6772
	5.85056	15.3935				15.8467	8.08785	24.6317		4.85729						17.1909
	3.63981	14.7087				9.46452	11.7379	46.7727		4.72085						11.6188
	6.63916	11.1062				9.83824	13.3134	43.1232		4.36714						23.1199
	8.03809	16.5289				11.5734	21.6543	304.833		3.82888						26.014
	7.38799	20.251				11.084	24.2409	47.4895		5.63566						22.5929
	2.65054	7.38077				3.19829	13.6358	378.05		3.38144						20.2952
	6.04495	14.8597				4.25021	44.7818	133.243		4.54905						27.6951
	5.08924	9.74603				7.17835	17.4444	47.7873		5.12871						17.3708
	4.93457	17.5942				2.98853	10.4056	34.7689		3.91363						18.5692
	5.48277	12.4358				6.37739	11.6524	138.565		5.06477						26.4224
	5.39725	14.3324				3.95097	7.39995	92.3202		4.25852						24.1397
	2.8317	3.48269				5.75131	0.324637	6.28366		2.67246						3.47766
	3.23456	1.997				0.675744	0.363756	17.1035		7.35774						2.25706
	1.44275	2.99848				0.138405	0.1	4.06355		0.786977						1.63697
	2.35537	3.61933				0.445975	0.120845	4.5181		2.46554						3.11285
	4.58963	7.23666				1.67147	1.211	41.9323		13.0462						5.5988
	1.64783	1.90767				0.304	0.210964	5.22656		1.97093						2.20913
	0.1	0.1				0.1	0.1	0.373928		0.1						0.130493
	0.136074	0.1				0.1	0.171327	2.83927		0.145891						0.109877
	0.1	0.223373				0.1	0.1	1.94934		0.158006						0.58681
	4.39656	0.1				20.3136	1.33863	4.40656		0.153193						1.02956
	2.59522	0.152668				17.3809	0.1	4.29961		0.437744						1.193
	Smad1	Sox2				Spock2	Il33	Gfap		Sox6						Il17d
	11.1843	15.0846				18.4261	24.1119	144.999		3.39571						25.6772
	5.85056	15.3935				15.8467	8.08785	24.6317		4.85729						17.1909
	3.63981	14.7087				9.46452	11.7379	46.7727		4.72085						11.6188
	6.63916	11.1062				9.83824	13.3134	43.1232		4.36714						23.1199
	8.03809	16.5289				11.5734	21.6543	304.833		3.82888						26.014
	7.38799	20.251				11.084	24.2409	47.4895		5.63566						22.5929
	2.65054	7.38077				3.19829	13.6358	378.05		3.38144						20.2952
	6.04495	14.8597				4.25021	44.7818	133.243		4.54905						27.6951
	5.08924	9.74603				7.17835	17.4444	47.7873		5.12871						17.3708
	4.93457	17.5942				2.98853	10.4056	34.7689		3.91363						18.5692
	5.48277	12.4358				6.37739	11.6524	138.565		5.06477						26.4224
	5.39725	14.3324				3.95097	7.39995	92.3202		4.25852						24.1397
	2.8317	3.48269				5.75131	0.324637	6.28366		2.67246						3.47766
	3.23456	1.997				0.675744	0.363756	17.1035		7.35774						2.25706
	1.44275	2.99848				0.138405	0.1	4.06355		0.786977						1.63697
	2.35537	3.61933				0.445975	0.120845	4.5181		2.46554						3.11285
	4.58963	7.23666				1.67147	1.211	41.9323		13.0462						5.5988
	1.64783	1.90767				0.304	0.210964	5.22656		1.97093						2.20913
	0.1	0.1				0.1	0.1	0.373928		0.1						0.130493
	0.136074	0.1				0.1	0.171327	2.83927		0.145891						0.109877
	0.1	0.223373				0.1	0.1	1.94934		0.158006						0.58681
	4.39656	0.1				20.3136	1.33863	4.40656		0.153193						1.02956
	2.59522	0.152668				17.3809	0.1	4.29961		0.437744						1.193
	Smad1	Sox2				Spock2	Il33	Gfap		Sox6						Il17d
	11.1843	15.0846				18.4261	24.1119	144.999		3.39571						25.6772
	5.85056	15.3935				15.8467	8.08785	24.6317		4.85729						17.1909
	3.63981	14.7087				9.46452	11.7379	46.7727		4.72085						11.6188
	6.63916	11.1062				9.83824	13.3134	43.1232		4.36714						23.1199
	8.03809	16.5289				11.5734	21.6543	304.833		3.82888						26.014
	7.38799	20.251				11.084	24.2409	47.4895		5.63566						22.5929
	2.65054	7.38077				3.19829	13.6358	378.05		3.38144						20.2952
	6.04495	14.8597				4.25021	44.7818	133.243		4.54905						27.6951
	5.08924	9.74603				7.17835	17.4444	47.7873		5.12871						17.3708
	4.93457	17.5942				2.98853	10.4056	34.7689		3.91363						18.5692
	5.48277	12.4358				6.37739	11.6524	138.565		5.06477						26.4224
	5.39725	14.3324				3.95097	7.39995	92.3202		4.25852						24.1397
	2.8317	3.48269				5.75131	0.324637	6.28366		2.67246						3.47766
	3.23456	1.997				0.675744	0.363756	17.1035		7.35774						2.25706
	1.44275	2.99848				0.138405	0.1	4.06355		0.786977						1.63697
	2.35537	3.61933				0.445975	0.120845	4.5181		2.46554						3.11285
	4.58963	7.23666				1.67147	1.211	41.9323		13.0462						5.5988
	1.64783	1.90767				0.304	0.210964	5.22656		1.97093						2.20913
	0.1	0.1				0.1	0.1	0.373928		0.1						0.130493
	0.136074	0.1				0.1	0.171327	2.83927		0.145891						0.109877
	0.1	0.223373				0.1	0.1	1.94934		0.158006						0.58681
	4.39656	0.1				20.3136	1.33863	4.40656		0.153193						1.02956
	2.59522	0.152668				17.3809	0.1	4.29961		0.437744						1.193
	Smad1	Sox2				Spock2	Il33	Gfap		Sox6						Il17d
	11.1843	15.0846				18.4261	24.1119	144.999		3.39571						25.6772
	5.85056	15.3935				15.8467	8.08785	24.6317		4.85729						17.1909
	3.63981	14.7087				9.46452	11.7379	46.7727		4.72085						11.6188
	6.63916	11.1062				9.83824	13.3134	43.1232		4.36714						23.1199
	8.03809	16.5289				11.5734	21.6543	304.833		3.82888						26.014
	7.38799	20.251				11.084	24.2409	47.4895		5.63566						22.5929
	2.65054	7.38077				3.19829	13.6358	378.05		3.38144						20.2952
	6.04495	14.8597				4.25021	44.7818	133.243		4.54905						27.6951
	5.08924	9.74603				7.17835	17.4444	47.7873		5.12871						17.3708
	4.93457	17.5942				2.98853	10.4056	34.7689		3.91363						18.5692
	5.48277	12.4358				6.37739	11.6524	138.565		5.06477						26.4224
	5.39725	14.3324				3.95097	7.39995	92.3202		4.25852						24.1397
	2.8317	3.48269				5.75131	0.324637	6.28366		2.67246						3.47766
	3.23456	1.997				0.675744	0.363756	17.1035		7.35774						2.25706
	1.44275	2.99848				0.138405	0.1	4.06355		0.786977						1.63697
	2.35537	3.61933				0.445975	0.120845	4.5181		2.46554						3.11285
	4.58963	7.23666				1.67147	1.211	41.9323		13.0462						5.5988
	1.64783	1.90767				0.304	0.210964	5.22656		1.97093						2.20913
	0.1	0.1				0.1	0.1	0.373928		0.1						0.130493
	0.136074	0.1				0.1	0.171327	2.83927		0.145891						0.109877
	0.1	0.223373				0.1	0.1	1.94934		0.158006						0.58681
	4.39656	0.1				20.3136	1.33863	4.40656		0.153193						1.02956
	2.59522	0.152668				17.3809	0.1	4.29961		0.437744						1.193
	Smad1	Sox2				Spock2	Il33	Gfap		Sox6						Il17d
	11.1843	15.0846				18.4261	24.1119	144.999		3.39571						25.6772
	5.85056	15.3935				15.8467	8.08785	24.6317		4.85729						17.1909
	3.63981	14.7087				9.46452	11.7379	46.7727		4.72085						11.6188
	6.63916	11.1062				9.83824	13.3134	43.1232		4.36714						23.1199
	8.03809	16.5289				11.5734	21.6543	304.833		3.82888						26.014
	7.38799	20.251				11.084	24.2409	47.4895		5.63566						22.5929
	2.65054	7.38077				3.19829	13.6358	378.05		3.38144						20.2952
	6.04495	14.8597				4.25021	44.7818	133.243		4.54905						27.6951
	5.08924	9.74603				7.17835	17.4444	47.7873		5.12871						17.3708
	4.93457	17.5942				2.98853	10.4056	34.7689		3.91363						18.5692
	5.48277	12.4358				6.37739	11.6524	138.565		5.06477						26.4224
	5.39725	14.3324				3.95097	7.39995	92.3202		4.25852						24.1397
	2.8317	3.48269				5.75131	0.324637	6.28366		2.67246						3.47766
	3.23456	1.997				0.675744	0.363756	17.1035		7.35774						2.25706
	1.44275	2.99848				0.138405	0.1	4.06355		0.786977						1.63697
	2.35537	3.61933				0.445975	0.120845	4.5181		2.46554						3.11285
	4.58963	7.23666				1.67147	1.211	41.9323		13.0462						5.5988
	1.64783	1.90767				0.304	0.210964	5.22656		1.97093						2.20913
	0.1	0.1				0.1	0.1	0.373928		0.1						0.130493
	0.136074	0.1				0.1	0.171327	2.83927		0.145891						0.109877
	0.1	0.223373				0.1	0.1	1.94934		0.158006						0.58681
	4.39656	0.1				20.3136	1.33863	4.40656		0.153193						1.02956
	2.59522	0.152668				17.3809	0.1	4.29961		0.437744						1.193
	Smad1	Sox2				Spock2	Il33	Gfap		Sox6						Il17d
	11.1843	15.0846				18.4261	24.1119	144.999		3.39571						25.6772
	5.85056	15.3935				15.8467	8.08785	24.6317		4.85729						17.1909
	3.63981	14.7087				9.46452	11.7379	46.7727		4.72085						11.6188
	6.63916	11.1062				9.83824	13.3134	43.1232		4.36714						23.1199
	8.03809	16.5289				11.5734	21.6543	304.833		3.82888						26.014
	7.38799	20.251				11.084	24.2409	47.4895		5.63566						22.5929
	2.65054	7.38077				3.19829	13.6358	378.05		3.38144						20.2952
	6.04495	14.8597				4.25021	44.7818	133.243		4.54905						27.6951
	5.08924	9.74603				7.17835	17.4444	47.7873		5.12871						17.3708
	4.93457	17.5942				2.98853	10.4056	34.7689		3.91363						18.5692
	5.48277	12.4358				6.37739	11.6524	138.565		5.06477						26.4224
	5.39725	14.3324				3.95097	7.39995	92.3202		4.25852						24.1397
	2.8317	3.48269				5.75131	0.324637	6.28366		2.67246						3.47766
	3.23456	1.997				0.675744	0.363756	17.1035		7.35774						2.25706
	1.44275	2.99848				0.138405	0.1	4.06355		0.786977						1.63697
	2.35537	3.61933				0.445975	0.120845	4.5181		2.46554						3.11285
	4.58963	7.23666				1.67147	1.211	41.9323		13.0462						5.5988
	1.64783	1.90767				0.304	0.210964	5.22656		1.97093						2.20913
	0.1	0.1				0.1	0.1	0.373928		0.1						0.130493
	0.136074	0.1				0.1	0.171327	2.83927		0.145891						0.109877
	0.1	0.223373				0.1	0.1	1.94934		0.158006						0.58681
	4.39656	0.1				20.3136	1.33863	4.40656		0.153193						1.02956
	2.59522	0.152668				17.3809	0.1	4.29961		0.437744						1.193
	Smad1	Sox2				Spock2	Il33	Gfap		Sox6						Il17d
	11.1843	15.0846				18.4261	24.1119	144.999		3.39571						25.6772
	5.85056	15.3935				15.8467	8.08785	24.6317		4.85729						17.1909
	3.63981	14.7087				9.46452	11.7379	46.7727		4.72085						11.6188
	6.63916	11.1062				9.83824	13.3134	43.1232		4.36714						23.1199
	8.03809	16.5289				11.5734	21.6543	304.833		3.82888						26.014
	7.38799	20.251				11.084	24.2409	47.4895		5.63566						22.5929
	2.65054	7.38077				3.19829	13.6358	378.05		3.38144						20.2952
	6.04495	14.8597				4.25021	44.7818	133.243		4.54905						27.6951
	5.08924	9.74603				7.17835	17.4444	47.7873		5.12871						17.3708
	4.93457	17.5942				2.98853	10.4056	34.7689		3.91363						18.5692
	5.48277	12.4358				6.37739	11.6524	138.565		5.06477						26.4224
	5.39725	14.3324				3.95097	7.39995	92.3202		4.25852						24.1397
	2.8317	3.48269				5.75131	0.324637	6.28366		2.67246						3.47766
	3.23456	1.997				0.675744	0.363756	17.1035		7.35774						2.25706
	1.44275	2.99848				0.138405	0.1	4.06355		0.786977						1.63697
	2.35537	3.61933				0.445975	0.120845	4.5181		2.46554						3.11285
	4.58963	7.23666				1.67147	1.211	41.9323		13.0462						5.5988
	1.64783	1.90767				0.304	0.210964	5.22656		1.97093						2.20913
	0.1	0.1				0.1	0.1	0.373928		0.1						0.130493
	0.136074	0.1				0.1	0.171327	2.83927		0.145891						0.109877
	0.1	0.223373				0.1	0.1	1.94934		0.158006						0.58681
	4.39656	0.1				20.3136	1.33863	4.40656		0.153193						1.02956
	2.59522	0.152668				17.3809	0.1	4.29961		0.437744						1.193
	Smad1	Sox2				Spock2	Il33	Gfap		Sox6						Il17d
	11.1843	15.0846				18.4261	24.1119	144.999		3.39571						25.6772
	5.85056	15.3935				15.8467	8.08785	24.6317		4.85729						17.1909
	3.63981	14.7087				9.46452	11.7379	46.7727		4.72085						11.6188
	6.63916	11.1062				9.83824	13.3134	43.1232		4.36714						23.1199
	8.03809	16.5289				11.5734	21.6543	304.833		3.82888						26.014
	7.38799	20.251				11.084	24.2409	47.4895		5.63566						22.5929
	2.65054	7.38077				3.19829	13.6358	378.05		3.38144						20.2952
	6.04495	14.8597				4.25021	44.7818	133.243		4.54905						27.6951
	5.08924	9.74603				7.17835	17.4444	47.7873		5.12871						17.3708
	4.93457	17.5942				2.98853	10.4056	34.7689		3.91363						18.5692
	5.48277	12.4358				6.37739	11.6524	138.565		5.06477						26.4224
	5.39725	14.3324				3.95097	7.39995	92.3202		4.25852						24.1397
	2.8317	3.48269				5.75131	0.324637	6.28366		2.67246						3.47766
	3.23456	1.997				0.675744	0.363756	17.1035		7.35774						2.25706
	1.44275	2.99848				0.138405	0.1	4.06355		0.786977						1.63697
	2.35537	3.61933				0.445975	0.120845	4.5181		2.46554						3.11285
	4.58963	7.23666				1.67147	1.211	41.9323		13.0462						5.5988
	1.64783	1.90767				0.304	0.210964	5.22656		1.97093						2.20913
	0.1	0.1				0.1	0.1	0.373928		0.1						0.130493
	0.136074	0.1				0.1	0.171327	2.83927		0.145891						0.109877
	0.1	0.223373				0.1	0.1	1.94934		0.158006						0.58681
	4.39656	0.1				20.3136	1.33863	4.40656		0.153193						1.02956
	2.59522	0.152668				17.3809	0.1	4.29961		0.437744						1.193
	Smad1	Sox2				Spock2	Il33	Gfap		Sox6						Il17d
	11.1843	15.0846				18.4261	24.1119	144.999		3.39571						25.6772
	5.85056	15.3935				15.8467	8.08785	24.6317		4.85729						17.1909
	3.63981	14.7087				9.46452	11.7379	46.7727		4.72085						11.6188
	6.63916	11.1062				9.83824	13.3134	43.1232		4.36714						23.1199
	8.03809	16.5289				11.5734	21.6543	304.833		3.82888						26.014
	7.38799	20.251				11.084	24.2409	47.4895		5.63566						22.5929
	2.65054	7.38077				3.19829	13.6358	378.05		3.38144						20.2952
	6.04495	14.8597				4.25021	44.7818	133.243		4.54905						27.6951
	5.08924	9.74603				7.17835	17.4444	47.7873		5.12871						17.3708
	4.93457	17.5942				2.98853	10.4056	34.7689		3.91363						18.5692
	5.48277	12.4358				6.37739	11.6524	138.565		5.06477						26.4224
	5.39725	14.3324				3.95097	7.39995	92.3202		4.25852						24.1397
	2.8317	3.48269				5.75131	0.324637	6.28366		2.67246						3.47766
	3.23456	1.997				0.675744	0.363756	17.1035		7.35774						2.25706
	1.44275	2.99848				0.138405	0.1	4.06355		0.786977						1.63697
	2.35537	3.61933				0.445975	0.120845	4.5181		2.46554						3.11285
	4.58963	7.23666				1.67147	1.211	41.9323		13.0462						5.5988
	1.64783	1.90767				0.304	0.210964	5.22656		1.97093						2.20913
	0.1	0.1				0.1	0.1	0.373928		0.1						0.130493
	0.136074	0.1				0.1	0.171327	2.83927		0.145891						0.109877
	0.1	0.223373				0.1	0.1	1.94934		0.158006						0.58681
	4.39656	0.1				20.3136	1.33863	4.40656		0.153193						1.02956
	2.59522	0.152668				17.3809	0.1	4.29961		0.437744						1.193
	Smad1	Sox2				Spock2	Il33	Gfap		Sox6						Il17d
	11.1843	15.0846				18.4261	24.1119	144.999		3.39571						25.6772
	5.85056	15.3935				15.8467	8.08785	24.6317		4.85729						17.1909
	3.63981	14.7087				9.46452	11.7379	46.7727		4.72085						11.6188
	6.63916	11.1062				9.83824	13.3134	43.1232		4.36714						23.1199
	8.03809	16.5289				11.5734	21.6543	304.833		3.82888						26.014
	7.38799	20.251				11.084	24.2409	47.4895		5.63566						22.5929
	2.65054	7.38077				3.19829	13.6358	378.05		3.38144						20.2952
	6.04495	14.8597				4.25021	44.7818	133.243		4.54905						27.6951
	5.08924	9.74603				7.17835	17.4444	47.7873		5.12871						17.3708
	4.93457	17.5942				2.98853	10.4056	34.7689		3.91363						18.5692
	5.48277	12.4358				6.37739	11.6524	138.565		5.06477						26.4224
	5.39725	14.3324				3.95097	7.39995	92.3202		4.25852						24.1397
	2.8317	3.48269				5.75131	0.324637	6.28366		2.67246						3.47766
	3.23456	1.997				0.675744	0.363756	17.1035		7.35774						2.25706
	1.44275	2.99848				0.138405	0.1	4.06355		0.786977						1.63697
	2.35537	3.61933				0.445975	0.120845	4.5181		2.46554						3.11285
	4.58963	7.23666				1.67147	1.211	41.9323		13.0462						5.5988
	1.64783	1.90767				0.304	0.210964	5.22656		1.97093						2.20913
	0.1	0.1				0.1	0.1	0.373928		0.1						0.130493
	0.136074	0.1				0.1	0.171327	2.83927		0.145891						0.109877
	0.1	0.223373				0.1	0.1	1.94934		0.158006						0.58681
	4.39656	0.1				20.3136	1.33863	4.40656		0.153193						1.02956
	2.59522	0.152668				17.3809	0.1	4.29961		0.437744						1.193
	Smad1	Sox2				Spock2	Il33	Gfap		Sox6						Il17d
	11.1843	15.0846				18.4261	24.1119	144.999		3.39571						25.6772
	5.85056	15.3935				15.8467	8.08785	24.6317		4.85729						17.1909
	3.63981	14.7087				9.46452	11.7379	46.7727		4.72085						11.6188
	6.63916	11.1062				9.83824	13.3134	43.1232		4.36714						23.1199
	8.03809	16.5289				11.5734	21.6543	304.833		3.82888						26.014
	7.38799	20.251				11.084	24.2409	47.4895		5.63566						22.5929
	2.65054	7.38077				3.19829	13.6358	378.05		3.38144						20.2952
	6.04495	14.8597				4.25021	44.7818	133.243		4.54905						27.6951
	5.08924	9.74603				7.17835	17.4444	47.7873		5.12871						17.3708
	4.93457	17.5942				2.98853	10.4056	34.7689		3.91363						18.5692
	5.48277	12.4358				6.37739	11.6524	138.565		5.06477						26.4224
	5.39725	14.3324				3.95097	7.39995	92.3202		4.25852						24.1397
	2.8317	3.48269				5.75131	0.324637	6.28366		2.67246						3.47766
	3.23456	1.997				0.675744	0.363756	17.1035		7.35774						2.25706
	1.44275	2.99848				0.138405	0.1	4.06355		0.786977						1.63697
	2.35537	3.61933				0.445975	0.120845	4.5181		2.46554						3.11285
	4.58963	7.23666				1.67147	1.211	41.9323		13.0462						5.5988
	1.64783	1.90767				0.304	0.210964	5.22656		1.97093						2.20913
	0.1	0.1				0.1	0.1	0.373928		0.1						0.130493
	0.136074	0.1				0.1	0.171327	2.83927		0.145891						0.109877
	0.1	0.223373				0.1	0.1	1.94934		0.158006						0.58681
	4.39656	0.1				20.3136	1.33863	4.40656		0.153193						1.02956
	2.59522	0.152668				17.3809	0.1	4.29961		0.437744						1.193
	Smad1	Sox2				Spock2	Il33	Gfap		Sox6						Il17d
	11.1843	15.0846				18.4261	24.1119	144.999		3.39571						25.6772
	5.85056	15.3935				15.8467	8.08785	24.6317		4.85729						17.1909
	3.63981	14.7087				9.46452	11.7379	46.7727		4.72085						11.6188
	6.63916	11.1062				9.83824	13.3134	43.1232		4.36714						23.1199
	8.03809	16.5289				11.5734	21.6543	304.833		3.82888						26.014
	7.38799	20.251				11.084	24.2409	47.4895		5.63566						22.5929
	2.65054	7.38077				3.19829	13.6358	378.05		3.38144						20.2952
	6.04495	14.8597				4.25021	44.7818	133.243		4.54905						27.6951
	5.08924	9.74603				7.17835	17.4444	47.7873		5.12871						17.3708
	4.93457	17.5942				2.98853	10.4056	34.7689		3.91363						18.5692
	5.48277	12.4358				6.37739	11.6524	138.565		5.06477						26.4224
	5.39725	14.3324				3.95097	7.39995	92.3202		4.25852						24.1397
	2.8317	3.48269				5.75131	0.324637	6.28366		2.67246						3.47766
	3.23456	1.997				0.675744	0.363756	17.1035		7.35774						2.25706
	1.44275	2.99848				0.138405	0.1	4.06355		0.786977						1.63697
	2.35537	3.61933				0.445975	0.120845	4.5181		2.46554						3.11285
	4.58963	7.23666				1.67147	1.211	41.9323		13.0462						5.5988
	1.64783	1.90767				0.304	0.210964	5.22656		1.97093						2.20913
	0.1	0.1				0.1	0.1	0.373928		0.1						0.130493
	0.136074	0.1				0.1	0.171327	2.83927		0.145891						0.109877
	0.1	0.223373				0.1	0.1	1.94934		0.158006						0.58681
	4.39656	0.1				20.3136	1.33863	4.40656		0.153193						1.02956
	2.59522	0.152668				17.3809	0.1	4.29961		0.437744						1.193
	Smad1	Sox2				Spock2	Il33	Gfap		Sox6						Il17d
	11.1843	15.0846				18.4261	24.1119	144.999		3.39571						25.6772
	5.85056	15.3935				15.8467	8.08785	24.6317		4.85729						17.1909
	3.63981	14.7087				9.46452	11.7379	46.7727		4.72085						11.6188
	6.63916	11.1062				9.83824	13.3134	43.1232		4.36714						23.1199
	8.03809	16.5289				11.5734	21.6543	304.833		3.82888						26.014
	7.38799	20.251				11.084	24.2409	47.4895		5.63566						22.5929
	2.65054	7.38077				3.19829	13.6358	378.05		3.38144						20.2952
	6.04495	14.8597				4.25021	44.7818	133.243		4.54905						27.6951
	5.08924	9.74603				7.17835	17.4444	47.7873		5.12871						17.3708
	4.93457	17.5942				2.98853	10.4056	34.7689		3.91363						18.5692
	5.48277	12.4358				6.37739	11.6524	138.565		5.06477						26.4224
	5.39725	14.3324				3.95097	7.39995	92.3202		4.25852						24.1397
	2.8317	3.48269				5.75131	0.324637	6.28366		2.67246						3.47766
	3.23456	1.997				0.675744	0.363756	17.1035		7.35774						2.25706
	1.44275	2.99848				0.138405	0.1	4.06355		0.786977						1.63697
	2.35537	3.61933				0.445975	0.120845	4.5181		2.46554						3.11285
	4.58963	7.23666				1.67147	1.211	41.9323		13.0462						5.5988
	1.64783	1.90767				0.304	0.210964	5.22656		1.97093						2.20913
	0.1	0.1				0.1	0.1	0.373928		0.1						0.130493
	0.136074	0.1				0.1	0.171327	2.83927		0.145891						0.109877
	0.1	0.223373				0.1	0.1	1.94934		0.158006						0.58681
	4.39656	0.1				20.3136	1.33863	4.40656		0.153193						1.02956
	2.59522	0.152668				17.3809	0.1	4.29961		0.437744						1.193
	Smad1	Sox2				Spock2	Il33	Gfap		Sox6						Il17d
	11.1843	15.0846				18.4261	24.1119	144.999		3.39571						25.6772
	5.85056	15.3935				15.8467	8.08785	24.6317		4.85729						17.1909
	3.63981	14.7087				9.46452	11.7379	46.7727		4.72085						11.6188
	6.63916	11.1062				9.83824	13.3134	43.1232		4.36714						23.1199
	8.03809	16.5289				11.5734	21.6543	304.833		3.82888						26.014
	7.38799	20.251				11.084	24.2409	47.4895		5.63566						22.5929
	2.65054	7.38077				3.19829	13.6358	378.05		3.38144						20.2952
	6.04495	14.8597				4.25021	44.7818	133.243		4.54905						27.6951
	5.08924	9.74603				7.17835	17.4444	47.7873		5.12871						17.3708
	4.93457	17.5942				2.98853	10.4056	34.7689		3.91363						18.5692
	5.48277	12.4358				6.37739	11.6524	138.565		5.06477						26.4224
	5.39725	14.3324				3.95097	7.39995	92.3202		4.25852						24.1397
	2.8317	3.48269				5.75131	0.324637	6.28366		2.67246						3.47766
	3.23456	1.997				0.675744	0.363756	17.1035		7.35774						2.25706
	1.44275	2.99848				0.138405	0.1	4.06355		0.786977						1.63697
	2.35537	3.61933				0.445975	0.120845	4.5181		2.46554						3.11285
	4.58963	7.23666				1.67147	1.211	41.9323		13.0462						5.5988
	1.64783	1.90767				0.304	0.210964	5.22656		1.97093						2.20913
	0.1	0.1				0.1	0.1	0.373928		0.1						0.130493
	0.136074	0.1				0.1	0.171327	2.83927		0.145891						0.109877
	0.1	0.223373				0.1	0.1	1.94934		0.158006						0.58681
	4.39656	0.1				20.3136	1.33863	4.40656		0.153193						1.02956
	2.59522	0.152668				17.3809	0.1	4.29961		0.437744						1.193
	Smad1	Sox2				Spock2	Il33	Gfap		Sox6						Il17d
	11.1843	15.0846				18.4261	24.1119	144.999		3.39571						25.6772
	5.85056	15.3935				15.8467	8.08785	24.6317		4.85729						17.1909
	3.63981	14.7087				9.46452	11.7379	46.7727		4.72085						11.6188
	6.63916	11.1062				9.83824	13.3134	43.1232		4.36714						23.1199
	8.03809	16.5289				11.5734	21.6543	304.833		3.82888						26.014
	7.38799	20.251				11.084	24.2409	47.4895		5.63566						22.5929
	2.65054	7.38077				3.19829	13.6358	378.05		3.38144						20.2952
	6.04495	14.8597				4.25021	44.7818	133.243		4.54905						27.6951
	5.08924	9.74603				7.17835	17.4444	47.7873		5.12871						17.3708
	4.93457	17.5942				2.98853	10.4056	34.7689		3.91363						18.5692
	5.48277	12.4358				6.37739	11.6524	138.565		5.06477						26.4224
	5.39725	14.3324				3.95097	7.39995	92.3202		4.25852						24.1397
	2.8317	3.48269				5.75131	0.324637	6.28366		2.67246						3.47766
	3.23456	1.997				0.675744	0.363756	17.1035		7.35774						2.25706
	1.44275	2.99848				0.138405	0.1	4.06355		0.786977						1.63697
	2.35537	3.61933				0.445975	0.120845	4.5181		2.46554						3.11285
	4.58963	7.23666				1.67147	1.211	41.9323		13.0462						5.5988
	1.64783	1.90767				0.304	0.210964	5.22656		1.97093						2.20913
	0.1	0.1				0.1	0.1	0.373928		0.1						0.130493
	0.136074	0.1				0.1	0.171327	2.83927		0.145891						0.109877
	0.1	0.223373				0.1	0.1	1.94934		0.158006						0.58681
	4.39656	0.1				20.3136	1.33863	4.40656		0.153193						1.02956
	2.59522	0.152668				17.3809	0.1	4.29961		0.437744						1.193
	Smad1	Sox2				Spock2	Il33	Gfap		Sox6						Il17d
	11.1843	15.0846				18.4261	24.1119	144.999		3.39571						25.6772
	5.85056	15.3935				15.8467	8.08785	24.6317		4.85729						17.1909
	3.63981	14.7087				9.46452	11.7379	46.7727		4.72085						11.6188
	6.63916	11.1062				9.83824	13.3134	43.1232		4.36714						23.1199
	8.03809	16.5289				11.5734	21.6543	304.833		3.82888						26.014
	7.38799	20.251				11.084	24.2409	47.4895		5.63566						22.5929
	2.65054	7.38077				3.19829	13.6358	378.05		3.38144						20.2952
	6.04495	14.8597				4.25021	44.7818	133.243		4.54905						27.6951
	5.08924	9.74603				7.17835	17.4444	47.7873		5.12871						17.3708
	4.93457	17.5942				2.98853	10.4056	34.7689		3.91363						18.5692
	5.48277	12.4358				6.37739	11.6524	138.565		5.06477						26.4224
	5.39725	14.3324				3.95097	7.39995	92.3202		4.25852						24.1397
	2.8317	3.48269				5.75131	0.324637	6.28366		2.67246						3.47766
	3.23456	1.997				0.675744	0.363756	17.1035		7.35774						2.25706
	1.44275	2.99848				0.138405	0.1	4.06355		0.786977						1.63697
	2.35537	3.61933				0.445975	0.120845	4.5181		2.46554						3.11285
	4.58963	7.23666				1.67147	1.211	41.9323		13.0462						5.5988
	1.64783	1.90767				0.304	0.210964	5.22656		1.97093						2.20913
	0.1	0.1				0.1	0.1	0.373928		0.1						0.130493
	0.136074	0.1				0.1	0.171327	2.83927		0.145891						0.109877
	0.1	0.223373				0.1	0.1	1.94934		0.158006						0.58681
	4.39656	0.1				20.3136	1.33863	4.40656		0.153193						1.02956
	2.59522	0.152668				17.3809	0.1	4.29961		0.437744						1.193
	Smad1	Sox2				Spock2	Il33	Gfap		Sox6						Il17d
	11.1843	15.0846				18.4261	24.1119	144.999		3.39571						25.6772
	5.85056	15.3935				15.8467	8.08785	24.6317		4.85729						17.1909
	3.63981	14.7087				9.46452	11.7379	46.7727		4.72085						11.6188
	6.63916	11.1062				9.83824	13.3134	43.1232		4.36714						23.1199
	8.03809	16.5289				11.5734	21.6543	304.833		3.82888						26.014
	7.38799	20.251				11.084	24.2409	47.4895		5.63566						22.5929
	2.65054	7.38077				3.19829	13.6358	378.05		3.38144						20.2952
	6.04495	14.8597				4.25021	44.7818	133.243		4.54905						27.6951
	5.08924	9.74603				7.17835	17.4444	47.7873		5.12871						17.3708
	4.93457	17.5942				2.98853	10.4056	34.7689		3.91363						18.5692
	5.48277	12.4358				6.37739	11.6524	138.565		5.06477						26.4224
	5.39725	14.3324				3.95097	7.39995	92.3202		4.25852						24.1397
	2.8317	3.48269				5.75131	0.324637	6.28366		2.67246						3.47766
	3.23456	1.997				0.675744	0.363756	17.1035		7.35774						2.25706
	1.44275	2.99848				0.138405	0.1	4.06355		0.786977						1.63697
	2.35537	3.61933				0.445975	0.120845	4.5181		2.46554						3.11285
	4.58963	7.23666				1.67147	1.211	41.9323		13.0462						5.5988
	1.64783	1.90767				0.304	0.210964	5.22656		1.97093						2.20913
	0.1	0.1				0.1	0.1	0.373928		0.1						0.130493
	0.136074	0.1				0.1	0.171327	2.83927		0.145891						0.109877
	0.1	0.223373				0.1	0.1	1.94934		0.158006						0.58681
	4.39656	0.1				20.3136	1.33863	4.40656		0.153193						1.02956
	2.59522	0.152668				17.3809	0.1	4.29961		0.437744						1.193
	Smad1	Sox2				Spock2	Il33	Gfap		Sox6						Il17d
	11.1843	15.0846				18.4261	24.1119	144.999		3.39571						25.6772
	5.85056	15.3935				15.8467	8.08785	24.6317		4.85729						17.1909
	3.63981	14.7087				9.46452	11.7379	46.7727		4.72085						11.6188
	6.63916	11.1062				9.83824	13.3134	43.1232		4.36714						23.1199
	8.03809	16.5289				11.5734	21.6543	304.833		3.82888						26.014
	7.38799	20.251				11.084	24.2409	47.4895		5.63566						22.5929
	2.65054	7.38077				3.19829	13.6358	378.05		3.38144						20.2952
	6.04495	14.8597				4.25021	44.7818	133.243		4.54905						27.6951
	5.08924	9.74603				7.17835	17.4444	47.7873		5.12871						17.3708
	4.93457	17.5942				2.98853	10.4056	34.7689		3.91363						18.5692
	5.48277	12.4358				6.37739	11.6524	138.565		5.06477						26.4224
	5.39725	14.3324				3.95097	7.39995	92.3202		4.25852						24.1397
	2.8317	3.48269				5.75131	0.324637	6.28366		2.67246						3.47766
	3.23456	1.997				0.675744	0.363756	17.1035		7.35774						2.25706
	1.44275	2.99848				0.138405	0.1	4.06355		0.786977						1.63697
	2.35537	3.61933				0.445975	0.120845	4.5181		2.46554						3.11285
	4.58963	7.23666				1.67147	1.211	41.9323		13.0462						5.5988
	1.64783	1.90767				0.304	0.210964	5.22656		1.97093						2.20913
	0.1	0.1				0.1	0.1	0.373928		0.1						0.130493
	0.136074	0.1				0.1	0.171327	2.83927		0.145891						0.109877
	0.1	0.223373				0.1	0.1	1.94934		0.158006						0.58681
	4.39656	0.1				20.3136	1.33863	4.40656		0.153193						1.02956
	2.59522	0.152668				17.3809	0.1	4.29961		0.437744						1.193
	Smad1	Sox2				Spock2	Il33	Gfap		Sox6						Il17d
	11.1843	15.0846				18.4261	24.1119	144.999		3.39571						25.6772
	5.85056	15.3935				15.8467	8.08785	24.6317		4.85729						17.1909
	3.63981	14.7087				9.46452	11.7379	46.7727		4.72085						11.6188
	6.63916	11.1062				9.83824	13.3134	43.1232		4.36714						23.1199
	8.03809	16.5289				11.5734	21.6543	304.833		3.82888						26.014
	7.38799	20.251				11.084	24.2409	47.4895		5.63566						22.5929
	2.65054	7.38077				3.19829	13.6358	378.05		3.38144						20.2952
	6.04495	14.8597				4.25021	44.7818	133.243		4.54905						27.6951
	5.08924	9.74603				7.17835	17.4444	47.7873		5.12871						17.3708
	4.93457	17.5942				2.98853	10.4056	34.7689		3.91363						18.5692
	5.48277	12.4358				6.37739	11.6524	138.565		5.06477						26.4224
	5.39725	14.3324				3.95097	7.39995	92.3202		4.25852						24.1397
	2.8317	3.48269				5.75131	0.324637	6.28366		2.67246						3.47766
	3.23456	1.997				0.675744	0.363756	17.1035		7.35774						2.25706
	1.44275	2.99848				0.138405	0.1	4.06355		0.786977						1.63697
	2.35537	3.61933				0.445975	0.120845	4.5181		2.46554						3.11285
	4.58963	7.23666				1.67147	1.211	41.9323		13.0462						5.5988
	1.64783	1.90767				0.304	0.210964	5.22656		1.97093						2.20913
	0.1	0.1				0.1	0.1	0.373928		0.1						0.130493
	0.136074	0.1				0.1	0.171327	2.83927		0.145891						0.109877
	0.1	0.223373				0.1	0.1	1.94934		0.158006						0.58681
	4.39656	0.1				20.3136	1.33863	4.40656		0.153193						1.02956
	2.59522	0.152668				17.3809	0.1	4.29961		0.437744						1.193
	Smad1	Sox2				Spock2	Il33	Gfap		Sox6						Il17d
	11.1843	15.0846				18.4261	24.1119	144.999		3.39571						25.6772
	5.85056	15.3935				15.8467	8.08785	24.6317		4.85729						17.1909
	3.63981	14.7087				9.46452	11.7379	46.7727		4.72085						11.6188
	6.63916	11.1062				9.83824	13.3134	43.1232		4.36714						23.1199
	8.03809	16.5289				11.5734	21.6543	304.833		3.82888						26.014
	7.38799	20.251				11.084	24.2409	47.4895		5.63566						22.5929
	2.65054	7.38077				3.19829	13.6358	378.05		3.38144						20.2952
	6.04495	14.8597				4.25021	44.7818	133.243		4.54905						27.6951
	5.08924	9.74603				7.17835	17.4444	47.7873		5.12871						17.3708
	4.93457	17.5942				2.98853	10.4056	34.7689		3.91363						18.5692
	5.48277	12.4358				6.37739	11.6524	138.565		5.06477						26.4224
	5.39725	14.3324				3.95097	7.39995	92.3202		4.25852						24.1397
	2.8317	3.48269				5.75131	0.324637	6.28366		2.67246						3.47766
	3.23456	1.997				0.675744	0.363756	17.1035		7.35774						2.25706
	1.44275	2.99848				0.138405	0.1	4.06355		0.786977						1.63697
	2.35537	3.61933				0.445975	0.120845	4.5181		2.46554						3.11285
	4.58963	7.23666				1.67147	1.211	41.9323		13.0462						5.5988
	1.64783	1.90767				0.304	0.210964	5.22656		1.97093						2.20913
	0.1	0.1				0.1	0.1	0.373928		0.1						0.130493
	0.136074	0.1				0.1	0.171327	2.83927		0.145891						0.109877
	0.1	0.223373				0.1	0.1	1.94934		0.158006						0.58681
	4.39656	0.1				20.3136	1.33863	4.40656		0.153193						1.02956
	2.59522	0.152668				17.3809	0.1	4.29961		0.437744						1.193
	Smad1	Sox2				Spock2	Il33	Gfap		Sox6						Il17d
	11.1843	15.0846				18.4261	24.1119	144.999		3.39571						25.6772
	5.85056	15.3935				15.8467	8.08785	24.6317		4.85729						17.1909
	3.63981	14.7087				9.46452	11.7379	46.7727		4.72085						11.6188
	6.63916	11.1062				9.83824	13.3134	43.1232		4.36714						23.1199
	8.03809	16.5289				11.5734	21.6543	304.833		3.82888						26.014
	7.38799	20.251				11.084	24.2409	47.4895		5.63566						22.5929
	2.65054	7.38077				3.19829	13.6358	378.05		3.38144						20.2952
	6.04495	14.8597				4.25021	44.7818	133.243		4.54905						27.6951
	5.08924	9.74603				7.17835	17.4444	47.7873		5.12871						17.3708
	4.93457	17.5942				2.98853	10.4056	34.7689		3.91363						18.5692
	5.48277	12.4358				6.37739	11.6524	138.565		5.06477						26.4224
	5.39725	14.3324				3.95097	7.39995	92.3202		4.25852						24.1397
	2.8317	3.48269				5.75131	0.324637	6.28366		2.67246						3.47766
	3.23456	1.997				0.675744	0.363756	17.1035		7.35774						2.25706
	1.44275	2.99848				0.138405	0.1	4.06355		0.786977						1.63697
	2.35537	3.61933				0.445975	0.120845	4.5181		2.46554						3.11285
	4.58963	7.23666				1.67147	1.211	41.9323		13.0462						5.5988
	1.64783	1.90767				0.304	0.210964	5.22656		1.97093						2.20913
	0.1	0.1				0.1	0.1	0.373928		0.1						0.130493
	0.136074	0.1				0.1	0.171327	2.83927		0.145891						0.109877
	0.1	0.223373				0.1	0.1	1.94934		0.158006						0.58681
	4.39656	0.1				20.3136	1.33863	4.40656		0.153193						1.02956
	2.59522	0.152668				17.3809	0.1	4.29961		0.437744						1.193
	Smad1	Sox2				Spock2	Il33	Gfap		Sox6						Il17d
	11.1843	15.0846				18.4261	24.1119	144.999		3.39571						25.6772
	5.85056	15.3935				15.8467	8.08785	24.6317		4.85729						17.1909
	3.63981	14.7087				9.46452	11.7379	46.7727		4.72085						11.6188
	6.63916	11.1062				9.83824	13.3134	43.1232		4.36714						23.1199
	8.03809	16.5289				11.5734	21.6543	304.833		3.82888						26.014
	7.38799	20.251				11.084	24.2409	47.4895		5.63566						22.5929
	2.65054	7.38077				3.19829	13.6358	378.05		3.38144						20.2952
	6.04495	14.8597				4.25021	44.7818	133.243		4.54905						27.6951
	5.08924	9.74603				7.17835	17.4444	47.7873		5.12871						17.3708
	4.93457	17.5942				2.98853	10.4056	34.7689		3.91363						18.5692
	5.48277	12.4358				6.37739	11.6524	138.565		5.06477						26.4224
	5.39725	14.3324				3.95097	7.39995	92.3202		4.25852						24.1397
	2.8317	3.48269				5.75131	0.324637	6.28366		2.67246						3.47766
	3.23456	1.997				0.675744	0.363756	17.1035		7.35774						2.25706
	1.44275	2.99848				0.138405	0.1	4.06355		0.786977						1.63697
	2.35537	3.61933				0.445975	0.120845	4.5181		2.46554						3.11285
	4.58963	7.23666				1.67147	1.211	41.9323		13.0462						5.5988
	1.64783	1.90767				0.304	0.210964	5.22656		1.97093						2.20913
	0.1	0.1				0.1	0.1	0.373928		0.1						0.130493
	0.136074	0.1				0.1	0.171327	2.83927		0.145891						0.109877
	0.1	0.223373				0.1	0.1	1.94934		0.158006						0.58681
	4.39656	0.1				20.3136	1.33863	4.40656		0.153193						1.02956
	2.59522	0.152668				17.3809	0.1	4.29961		0.437744						1.193
	Smad1	Sox2				Spock2	Il33	Gfap		Sox6						Il17d
	11.1843	15.0846				18.4261	24.1119	144.999		3.39571						25.6772
	5.85056	15.3935				15.8467	8.08785	24.6317		4.85729						17.1909
	3.63981	14.7087				9.46452	11.7379	46.7727		4.72085						11.6188
	6.63916	11.1062				9.83824	13.3134	43.1232		4.36714						23.1199
	8.03809	16.5289				11.5734	21.6543	304.833		3.82888						26.014
	7.38799	20.251				11.084	24.2409	47.4895		5.63566						22.5929
	2.65054	7.38077				3.19829	13.6358	378.05		3.38144						20.2952
	6.04495	14.8597				4.25021	44.7818	133.243		4.54905						27.6951
	5.08924	9.74603				7.17835	17.4444	47.7873		5.12871						17.3708
	4.93457	17.5942				2.98853	10.4056	34.7689		3.91363						18.5692
	5.48277	12.4358				6.37739	11.6524	138.565		5.06477						26.4224
	5.39725	14.3324				3.95097	7.39995	92.3202		4.25852						24.1397
	2.8317	3.48269				5.75131	0.324637	6.28366		2.67246						3.47766
	3.23456	1.997				0.675744	0.363756	17.1035		7.35774						2.25706
	1.44275	2.99848				0.138405	0.1	4.06355		0.786977						1.63697
	2.35537	3.61933				0.445975	0.120845	4.5181		2.46554						3.11285
	4.58963	7.23666				1.67147	1.211	41.9323		13.0462						5.5988
	1.64783	1.90767				0.304	0.210964	5.22656		1.97093						2.20913
	0.1	0.1				0.1	0.1	0.373928		0.1						0.130493
	0.136074	0.1				0.1	0.171327	2.83927		0.145891						0.109877
	0.1	0.223373				0.1	0.1	1.94934		0.158006						0.58681
	4.39656	0.1				20.3136	1.33863	4.40656		0.153193						1.02956
	2.59522	0.152668				17.3809	0.1	4.29961		0.437744						1.193
	Smad1	Sox2				Spock2	Il33	Gfap		Sox6						Il17d
	11.1843	15.0846				18.4261	24.1119	144.999		3.39571						25.6772
	5.85056	15.3935				15.8467	8.08785	24.6317		4.85729						17.1909
	3.63981	14.7087				9.46452	11.7379	46.7727		4.72085						11.6188
	6.63916	11.1062				9.83824	13.3134	43.1232		4.36714						23.1199
	8.03809	16.5289				11.5734	21.6543	304.833		3.82888						26.014
	7.38799	20.251				11.084	24.2409	47.4895		5.63566						22.5929
	2.65054	7.38077				3.19829	13.6358	378.05		3.38144						20.2952
	6.04495	14.8597				4.25021	44.7818	133.243		4.54905						27.6951
	5.08924	9.74603				7.17835	17.4444	47.7873		5.12871						17.3708
	4.93457	17.5942				2.98853	10.4056	34.7689		3.91363						18.5692
	5.48277	12.4358				6.37739	11.6524	138.565		5.06477						26.4224
	5.39725	14.3324				3.95097	7.39995	92.3202		4.25852						24.1397
	2.8317	3.48269				5.75131	0.324637	6.28366		2.67246						3.47766
	3.23456	1.997				0.675744	0.363756	17.1035		7.35774						2.25706
	1.44275	2.99848				0.138405	0.1	4.06355		0.786977						1.63697
	2.35537	3.61933				0.445975	0.120845	4.5181		2.46554						3.11285
	4.58963	7.23666				1.67147	1.211	41.9323		13.0462						5.5988
	1.64783	1.90767				0.304	0.210964	5.22656		1.97093						2.20913
	0.1	0.1				0.1	0.1	0.373928		0.1						0.130493
	0.136074	0.1				0.1	0.171327	2.83927		0.145891						0.109877
	0.1	0.223373				0.1	0.1	1.94934		0.158006						0.58681
	4.39656	0.1				20.3136	1.33863	4.40656		0.153193						1.02956
	2.59522	0.152668				17.3809	0.1	4.29961		0.437744						1.193
	Smad1	Sox2				Spock2	Il33	Gfap		Sox6						Il17d
	11.1843	15.0846				18.4261	24.1119	144.999		3.39571						25.6772
	5.85056	15.3935				15.8467	8.08785	24.6317		4.85729						17.1909
	3.63981	14.7087				9.46452	11.7379	46.7727		4.72085						11.6188
	6.63916	11.1062				9.83824	13.3134	43.1232		4.36714						23.1199
	8.03809	16.5289				11.5734	21.6543	304.833		3.82888						26.014
	7.38799	20.251				11.084	24.2409	47.4895		5.63566						22.5929
	2.65054	7.38077				3.19829	13.6358	378.05		3.38144						20.2952
	6.04495	14.8597				4.25021	44.7818	133.243		4.54905						27.6951
	5.08924	9.74603				7.17835	17.4444	47.7873		5.12871						17.3708
	4.93457	17.5942				2.98853	10.4056	34.7689		3.91363						18.5692
	5.48277	12.4358				6.37739	11.6524	138.565		5.06477						26.4224
	5.39725	14.3324				3.95097	7.39995	92.3202		4.25852						24.1397
	2.8317	3.48269				5.75131	0.324637	6.28366		2.67246						3.47766
	3.23456	1.997				0.675744	0.363756	17.1035		7.35774						2.25706
	1.44275	2.99848				0.138405	0.1	4.06355		0.786977						1.63697
	2.35537	3.61933				0.445975	0.120845	4.5181		2.46554						3.11285
	4.58963	7.23666				1.67147	1.211	41.9323		13.0462						5.5988
	1.64783	1.90767				0.304	0.210964	5.22656		1.97093						2.20913
	0.1	0.1				0.1	0.1	0.373928		0.1						0.130493
	0.136074	0.1				0.1	0.171327	2.83927		0.145891						0.109877
	0.1	0.223373				0.1	0.1	1.94934		0.158006						0.58681
	4.39656	0.1				20.3136	1.33863	4.40656		0.153193						1.02956
	2.59522	0.152668				17.3809	0.1	4.29961		0.437744						1.193
	Smad1	Sox2				Spock2	Il33	Gfap		Sox6						Il17d
	11.1843	15.0846				18.4261	24.1119	144.999		3.39571						25.6772
	5.85056	15.3935				15.8467	8.08785	24.6317		4.85729						17.1909
	3.63981	14.7087				9.46452	11.7379	46.7727		4.72085						11.6188
	6.63916	11.1062				9.83824	13.3134	43.1232		4.36714						23.1199
	8.03809	16.5289				11.5734	21.6543	304.833		3.82888						26.014
	7.38799	20.251				11.084	24.2409	47.4895		5.63566						22.5929
	2.65054	7.38077				3.19829	13.6358	378.05		3.38144						20.2952
	6.04495	14.8597				4.25021	44.7818	133.243		4.54905						27.6951
	5.08924	9.74603				7.17835	17.4444	47.7873		5.12871						17.3708
	4.93457	17.5942				2.98853	10.4056	34.7689		3.91363						18.5692
	5.48277	12.4358				6.37739	11.6524	138.565		5.06477						26.4224
	5.39725	14.3324				3.95097	7.39995	92.3202		4.25852						24.1397
	2.8317	3.48269				5.75131	0.324637	6.28366		2.67246						3.47766
	3.23456	1.997				0.675744	0.363756	17.1035		7.35774						2.25706
	1.44275	2.99848				0.138405	0.1	4.06355		0.786977						1.63697
	2.35537	3.61933				0.445975	0.120845	4.5181		2.46554						3.11285
	4.58963	7.23666				1.67147	1.211	41.9323		13.0462						5.5988
	1.64783	1.90767				0.304	0.210964	5.22656		1.97093						2.20913
	0.1	0.1				0.1	0.1	0.373928		0.1						0.130493
	0.136074	0.1				0.1	0.171327	2.83927		0.145891						0.109877
	0.1	0.223373				0.1	0.1	1.94934		0.158006						0.58681
	4.39656	0.1				20.3136	1.33863	4.40656		0.153193						1.02956
	2.59522	0.152668				17.3809	0.1	4.29961		0.437744						1.193
	Smad1	Sox2				Spock2	Il33	Gfap		Sox6						Il17d
	11.1843	15.0846				18.4261	24.1119	144.999		3.39571						25.6772
	5.85056	15.3935				15.8467	8.08785	24.6317		4.85729						17.1909
	3.63981	14.7087				9.46452	11.7379	46.7727		4.72085						11.6188
	6.63916	11.1062				9.83824	13.3134	43.1232		4.36714						23.1199
	8.03809	16.5289				11.5734	21.6543	304.833		3.82888						26.014
	7.38799	20.251				11.084	24.2409	47.4895		5.63566						22.5929
	2.65054	7.38077				3.19829	13.6358	378.05		3.38144						20.2952
	6.04495	14.8597				4.25021	44.7818	133.243		4.54905						27.6951
	5.08924	9.74603				7.17835	17.4444	47.7873		5.12871						17.3708
	4.93457	17.5942				2.98853	10.4056	34.7689		3.91363						18.5692
	5.48277	12.4358				6.37739	11.6524	138.565		5.06477						26.4224
	5.39725	14.3324				3.95097	7.39995	92.3202		4.25852						24.1397
	2.8317	3.48269				5.75131	0.324637	6.28366		2.67246						3.47766
	3.23456	1.997				0.675744	0.363756	17.1035		7.35774						2.25706
	1.44275	2.99848				0.138405	0.1	4.06355		0.786977						1.63697
	2.35537	3.61933				0.445975	0.120845	4.5181		2.46554						3.11285
	4.58963	7.23666				1.67147	1.211	41.9323		13.0462						5.5988
	1.64783	1.90767				0.304	0.210964	5.22656		1.97093						2.20913
	0.1	0.1				0.1	0.1	0.373928		0.1						0.130493
	0.136074	0.1				0.1	0.171327	2.83927		0.145891						0.109877
	0.1	0.223373				0.1	0.1	1.94934		0.158006						0.58681
	4.39656	0.1				20.3136	1.33863	4.40656		0.153193						1.02956
	2.59522	0.152668				17.3809	0.1	4.29961		0.437744						1.193
	Smad1	Sox2				Spock2	Il33	Gfap		Sox6						Il17d
	11.1843	15.0846				18.4261	24.1119	144.999		3.39571						25.6772
	5.85056	15.3935				15.8467	8.08785	24.6317		4.85729						17.1909
	3.63981	14.7087				9.46452	11.7379	46.7727		4.72085						11.6188
	6.63916	11.1062				9.83824	13.3134	43.1232		4.36714						23.1199
	8.03809	16.5289				11.5734	21.6543	304.833		3.82888						26.014
	7.38799	20.251				11.084	24.2409	47.4895		5.63566						22.5929
	2.65054	7.38077				3.19829	13.6358	378.05		3.38144						20.2952
	6.04495	14.8597				4.25021	44.7818	133.243		4.54905						27.6951
	5.08924	9.74603				7.17835	17.4444	47.7873		5.12871						17.3708
	4.93457	17.5942				2.98853	10.4056	34.7689		3.91363						18.5692
	5.48277	12.4358				6.37739	11.6524	138.565		5.06477						26.4224
	5.39725	14.3324				3.95097	7.39995	92.3202		4.25852						24.1397
	2.8317	3.48269				5.75131	0.324637	6.28366		2.67246						3.47766
	3.23456	1.997				0.675744	0.363756	17.1035		7.35774						2.25706
	1.44275	2.99848				0.138405	0.1	4.06355		0.786977						1.63697
	2.35537	3.61933				0.445975	0.120845	4.5181		2.46554						3.11285
	4.58963	7.23666				1.67147	1.211	41.9323		13.0462						5.5988
	1.64783	1.90767				0.304	0.210964	5.22656		1.97093						2.20913
	0.1	0.1				0.1	0.1	0.373928		0.1						0.130493
	0.136074	0.1				0.1	0.171327	2.83927		0.145891						0.109877
	0.1	0.223373				0.1	0.1	1.94934		0.158006						0.58681
	4.39656	0.1				20.3136	1.33863	4.40656		0.153193						1.02956
	2.59522	0.152668				17.3809	0.1	4.29961		0.437744						1.193
	Smad1	Sox2				Spock2	Il33	Gfap		Sox6						Il17d
	11.1843	15.0846				18.4261	24.1119	144.999		3.39571						25.6772
	5.85056	15.3935				15.8467	8.08785	24.6317		4.85729						17.1909
	3.63981	14.7087				9.46452	11.7379	46.7727		4.72085						11.6188
	6.63916	11.1062				9.83824	13.3134	43.1232		4.36714						23.1199
	8.03809	16.5289				11.5734	21.6543	304.833		3.82888						26.014
	7.38799	20.251				11.084	24.2409	47.4895		5.63566						22.5929
	2.65054	7.38077				3.19829	13.6358	378.05		3.38144						20.2952
	6.04495	14.8597				4.25021	44.7818	133.243		4.54905						27.6951
	5.08924	9.74603				7.17835	17.4444	47.7873		5.12871						17.3708
	4.93457	17.5942				2.98853	10.4056	34.7689		3.91363						18.5692
	5.48277	12.4358				6.37739	11.6524	138.565		5.06477						26.4224
	5.39725	14.3324				3.95097	7.39995	92.3202		4.25852						24.1397
	2.8317	3.48269				5.75131	0.324637	6.28366		2.67246						3.47766
	3.23456	1.997				0.675744	0.363756	17.1035		7.35774						2.25706
	1.44275	2.99848				0.138405	0.1	4.06355		0.786977						1.63697
	2.35537	3.61933				0.445975	0.120845	4.5181		2.46554						3.11285
	4.58963	7.23666				1.67147	1.211	41.9323		13.0462						5.5988
	1.64783	1.90767				0.304	0.210964	5.22656		1.97093						2.20913
	0.1	0.1				0.1	0.1	0.373928		0.1						0.130493
	0.136074	0.1				0.1	0.171327	2.83927		0.145891						0.109877
	0.1	0.223373				0.1	0.1	1.94934		0.158006						0.58681
	4.39656	0.1				20.3136	1.33863	4.40656		0.153193						1.02956
	2.59522	0.152668				17.3809	0.1	4.29961		0.437744						1.193
	Smad1	Sox2				Spock2	Il33	Gfap		Sox6						Il17d
	11.1843	15.0846				18.4261	24.1119	144.999		3.39571						25.6772
	5.85056	15.3935				15.8467	8.08785	24.6317		4.85729						17.1909
	3.63981	14.7087				9.46452	11.7379	46.7727		4.72085						11.6188
	6.63916	11.1062				9.83824	13.3134	43.1232		4.36714						23.1199
	8.03809	16.5289				11.5734	21.6543	304.833		3.82888						26.014
	7.38799	20.251				11.084	24.2409	47.4895		5.63566						22.5929
	2.65054	7.38077				3.19829	13.6358	378.05		3.38144						20.2952
	6.04495	14.8597				4.25021	44.7818	133.243		4.54905						27.6951
	5.08924	9.74603				7.17835	17.4444	47.7873		5.12871						17.3708
	4.93457	17.5942				2.98853	10.4056	34.7689		3.91363						18.5692
	5.48277	12.4358				6.37739	11.6524	138.565		5.06477						26.4224
	5.39725	14.3324				3.95097	7.39995	92.3202		4.25852						24.1397
	2.8317	3.48269				5.75131	0.324637	6.28366		2.67246						3.47766
	3.23456	1.997				0.675744	0.363756	17.1035		7.35774						2.25706
	1.44275	2.99848				0.138405	0.1	4.06355		0.786977						1.63697
	2.35537	3.61933				0.445975	0.120845	4.5181		2.46554						3.11285
	4.58963	7.23666				1.67147	1.211	41.9323		13.0462						5.5988
	1.64783	1.90767				0.304	0.210964	5.22656		1.97093						2.20913
	0.1	0.1				0.1	0.1	0.373928		0.1						0.130493
	0.136074	0.1				0.1	0.171327	2.83927		0.145891						0.109877
	0.1	0.223373				0.1	0.1	1.94934		0.158006						0.58681
	4.39656	0.1				20.3136	1.33863	4.40656		0.153193						1.02956
	2.59522	0.152668				17.3809	0.1	4.29961		0.437744						1.193
	Smad1	Sox2				Spock2	Il33	Gfap		Sox6						Il17d
	11.1843	15.0846				18.4261	24.1119	144.999		3.39571						25.6772
	5.85056	15.3935				15.8467	8.08785	24.6317		4.85729						17.1909
	3.63981	14.7087				9.46452	11.7379	46.7727		4.72085						11.6188
	6.63916	11.1062				9.83824	13.3134	43.1232		4.36714						23.1199
	8.03809	16.5289				11.5734	21.6543	304.833		3.82888						26.014
	7.38799	20.251				11.084	24.2409	47.4895		5.63566						22.5929
	2.65054	7.38077				3.19829	13.6358	378.05		3.38144						20.2952
	6.04495	14.8597				4.25021	44.7818	133.243		4.54905						27.6951
	5.08924	9.74603				7.17835	17.4444	47.7873		5.12871						17.3708
	4.93457	17.5942				2.98853	10.4056	34.7689		3.91363						18.5692
	5.48277	12.4358				6.37739	11.6524	138.565		5.06477						26.4224
	5.39725	14.3324				3.95097	7.39995	92.3202		4.25852						24.1397
	2.8317	3.48269				5.75131	0.324637	6.28366		2.67246						3.47766
	3.23456	1.997				0.675744	0.363756	17.1035		7.35774						2.25706
	1.44275	2.99848				0.138405	0.1	4.06355		0.786977						1.63697
	2.35537	3.61933				0.445975	0.120845	4.5181		2.46554						3.11285
	4.58963	7.23666				1.67147	1.211	41.9323		13.0462						5.5988
	1.64783	1.90767				0.304	0.210964	5.22656		1.97093						2.20913
	0.1	0.1				0.1	0.1	0.373928		0.1						0.130493
	0.136074	0.1				0.1	0.171327	2.83927		0.145891						0.109877
	0.1	0.223373				0.1	0.1	1.94934		0.158006						0.58681
	4.39656	0.1				20.3136	1.33863	4.40656		0.153193						1.02956
	2.59522	0.152668				17.3809	0.1	4.29961		0.437744						1.193
	Smad1	Sox2				Spock2	Il33	Gfap		Sox6						Il17d
	11.1843	15.0846				18.4261	24.1119	144.999		3.39571						25.6772
	5.85056	15.3935				15.8467	8.08785	24.6317		4.85729						17.1909
	3.63981	14.7087				9.46452	11.7379	46.7727		4.72085						11.6188
	6.63916	11.1062				9.83824	13.3134	43.1232		4.36714						23.1199
	8.03809	16.5289				11.5734	21.6543	304.833		3.82888						26.014
	7.38799	20.251				11.084	24.2409	47.4895		5.63566						22.5929
	2.65054	7.38077				3.19829	13.6358	378.05		3.38144						20.2952
	6.04495	14.8597				4.25021	44.7818	133.243		4.54905						27.6951
	5.08924	9.74603				7.17835	17.4444	47.7873		5.12871						17.3708
	4.93457	17.5942				2.98853	10.4056	34.7689		3.91363						18.5692
	5.48277	12.4358				6.37739	11.6524	138.565		5.06477						26.4224
	5.39725	14.3324				3.95097	7.39995	92.3202		4.25852						24.1397
	2.8317	3.48269				5.75131	0.324637	6.28366		2.67246						3.47766
	3.23456	1.997				0.675744	0.363756	17.1035		7.35774						2.25706
	1.44275	2.99848				0.138405	0.1	4.06355		0.786977						1.63697
	2.35537	3.61933				0.445975	0.120845	4.5181		2.46554						3.11285
	4.58963	7.23666				1.67147	1.211	41.9323		13.0462						5.5988
	1.64783	1.90767				0.304	0.210964	5.22656		1.97093						2.20913
	0.1	0.1				0.1	0.1	0.373928		0.1						0.130493
	0.136074	0.1				0.1	0.171327	2.83927		0.145891						0.109877
	0.1	0.223373				0.1	0.1	1.94934		0.158006						0.58681
	4.39656	0.1				20.3136	1.33863	4.40656		0.153193						1.02956
	2.59522	0.152668				17.3809	0.1	4.29961		0.437744						1.193
	Smad1	Sox2				Spock2	Il33	Gfap		Sox6						Il17d
	11.1843	15.0846				18.4261	24.1119	144.999		3.39571						25.6772
	5.85056	15.3935				15.8467	8.08785	24.6317		4.85729						17.1909
	3.63981	14.7087				9.46452	11.7379	46.7727		4.72085						11.6188
	6.63916	11.1062				9.83824	13.3134	43.1232		4.36714						23.1199
	8.03809	16.5289				11.5734	21.6543	304.833		3.82888						26.014
	7.38799	20.251				11.084	24.2409	47.4895		5.63566						22.5929
	2.65054	7.38077				3.19829	13.6358	378.05		3.38144						20.2952
	6.04495	14.8597				4.25021	44.7818	133.243		4.54905						27.6951
	5.08924	9.74603				7.17835	17.4444	47.7873		5.12871						17.3708
	4.93457	17.5942				2.98853	10.4056	34.7689		3.91363						18.5692
	5.48277	12.4358				6.37739	11.6524	138.565		5.06477						26.4224
	5.39725	14.3324				3.95097	7.39995	92.3202		4.25852						24.1397
	2.8317	3.48269				5.75131	0.324637	6.28366		2.67246						3.47766
	3.23456	1.997				0.675744	0.363756	17.1035		7.35774						2.25706
	1.44275	2.99848				0.138405	0.1	4.06355		0.786977						1.63697
	2.35537	3.61933				0.445975	0.120845	4.5181		2.46554						3.11285
	4.58963	7.23666				1.67147	1.211	41.9323		13.0462						5.5988
	1.64783	1.90767				0.304	0.210964	5.22656		1.97093						2.20913
	0.1	0.1				0.1	0.1	0.373928		0.1						0.130493
	0.136074	0.1				0.1	0.171327	2.83927		0.145891						0.109877
	0.1	0.223373				0.1	0.1	1.94934		0.158006						0.58681
	4.39656	0.1				20.3136	1.33863	4.40656		0.153193						1.02956
	2.59522	0.152668				17.3809	0.1	4.29961		0.437744						1.193
	Smad1	Sox2				Spock2	Il33	Gfap		Sox6						Il17d
	11.1843	15.0846				18.4261	24.1119	144.999		3.39571						25.6772
	5.85056	15.3935				15.8467	8.08785	24.6317		4.85729						17.1909
	3.63981	14.7087				9.46452	11.7379	46.7727		4.72085						11.6188
	6.63916	11.1062				9.83824	13.3134	43.1232		4.36714						23.1199
	8.03809	16.5289				11.5734	21.6543	304.833		3.82888						26.014
	7.38799	20.251				11.084	24.2409	47.4895		5.63566						22.5929
	2.65054	7.38077				3.19829	13.6358	378.05		3.38144						20.2952
	6.04495	14.8597				4.25021	44.7818	133.243		4.54905						27.6951
	5.08924	9.74603				7.17835	17.4444	47.7873		5.12871						17.3708
	4.93457	17.5942				2.98853	10.4056	34.7689		3.91363						18.5692
	5.48277	12.4358				6.37739	11.6524	138.565		5.06477						26.4224
	5.39725	14.3324				3.95097	7.39995	92.3202		4.25852						24.1397
	2.8317	3.48269				5.75131	0.324637	6.28366		2.67246						3.47766
	3.23456	1.997				0.675744	0.363756	17.1035		7.35774						2.25706
	1.44275	2.99848				0.138405	0.1	4.06355		0.786977						1.63697
	2.35537	3.61933				0.445975	0.120845	4.5181		2.46554						3.11285
	4.58963	7.23666				1.67147	1.211	41.9323		13.0462						5.5988
	1.64783	1.90767				0.304	0.210964	5.22656		1.97093						2.20913
	0.1	0.1				0.1	0.1	0.373928		0.1						0.130493
	0.136074	0.1				0.1	0.171327	2.83927		0.145891						0.109877
	0.1	0.223373				0.1	0.1	1.94934		0.158006						0.58681
	4.39656	0.1				20.3136	1.33863	4.40656		0.153193						1.02956
	2.59522	0.152668				17.3809	0.1	4.29961		0.437744						1.193
	Smad1	Sox2				Spock2	Il33	Gfap		Sox6						Il17d
	11.1843	15.0846				18.4261	24.1119	144.999		3.39571						25.6772
	5.85056	15.3935				15.8467	8.08785	24.6317		4.85729						17.1909
	3.63981	14.7087				9.46452	11.7379	46.7727		4.72085						11.6188
	6.63916	11.1062				9.83824	13.3134	43.1232		4.36714						23.1199
	8.03809	16.5289				11.5734	21.6543	304.833		3.82888						26.014
	7.38799	20.251				11.084	24.2409	47.4895		5.63566						22.5929
	2.65054	7.38077				3.19829	13.6358	378.05		3.38144						20.2952
	6.04495	14.8597				4.25021	44.7818	133.243		4.54905						27.6951
	5.08924	9.74603				7.17835	17.4444	47.7873		5.12871						17.3708
	4.93457	17.5942				2.98853	10.4056	34.7689		3.91363						18.5692
	5.48277	12.4358				6.37739	11.6524	138.565		5.06477						26.4224
	5.39725	14.3324				3.95097	7.39995	92.3202		4.25852						24.1397
	2.8317	3.48269				5.75131	0.324637	6.28366		2.67246						3.47766
	3.23456	1.997				0.675744	0.363756	17.1035		7.35774						2.25706
	1.44275	2.99848				0.138405	0.1	4.06355		0.786977						1.63697
	2.35537	3.61933				0.445975	0.120845	4.5181		2.46554						3.11285
	4.58963	7.23666				1.67147	1.211	41.9323		13.0462						5.5988
	1.64783	1.90767				0.304	0.210964	5.22656		1.97093						2.20913
	0.1	0.1				0.1	0.1	0.373928		0.1						0.130493
	0.136074	0.1				0.1	0.171327	2.83927		0.145891						0.109877
	0.1	0.223373				0.1	0.1	1.94934		0.158006						0.58681
	4.39656	0.1				20.3136	1.33863	4.40656		0.153193						1.02956
	2.59522	0.152668				17.3809	0.1	4.29961		0.437744						1.193
	Smad1	Sox2				Spock2	Il33	Gfap		Sox6						Il17d
	11.1843	15.0846				18.4261	24.1119	144.999		3.39571						25.6772
	5.85056	15.3935				15.8467	8.08785	24.6317		4.85729						17.1909
	3.63981	14.7087				9.46452	11.7379	46.7727		4.72085						11.6188
	6.63916	11.1062				9.83824	13.3134	43.1232		4.36714						23.1199
	8.03809	16.5289				11.5734	21.6543	304.833		3.82888						26.014
	7.38799	20.251				11.084	24.2409	47.4895		5.63566						22.5929
	2.65054	7.38077				3.19829	13.6358	378.05		3.38144						20.2952
	6.04495	14.8597				4.25021	44.7818	133.243		4.54905						27.6951
	5.08924	9.74603				7.17835	17.4444	47.7873		5.12871						17.3708
	4.93457	17.5942				2.98853	10.4056	34.7689		3.91363						18.5692
	5.48277	12.4358				6.37739	11.6524	138.565		5.06477						26.4224
	5.39725	14.3324				3.95097	7.39995	92.3202		4.25852						24.1397
	2.8317	3.48269				5.75131	0.324637	6.28366		2.67246						3.47766
	3.23456	1.997				0.675744	0.363756	17.1035		7.35774						2.25706
	1.44275	2.99848				0.138405	0.1	4.06355		0.786977						1.63697
	2.35537	3.61933				0.445975	0.120845	4.5181		2.46554						3.11285
	4.58963	7.23666				1.67147	1.211	41.9323		13.0462						5.5988
	1.64783	1.90767				0.304	0.210964	5.22656		1.97093						2.20913
	0.1	0.1				0.1	0.1	0.373928		0.1						0.130493
	0.136074	0.1				0.1	0.171327	2.83927		0.145891						0.109877
	0.1	0.223373				0.1	0.1	1.94934		0.158006						0.58681
	4.39656	0.1				20.3136	1.33863	4.40656		0.153193						1.02956
	2.59522	0.152668				17.3809	0.1	4.29961		0.437744						1.193
	Smad1	Sox2				Spock2	Il33	Gfap		Sox6						Il17d
	11.1843	15.0846				18.4261	24.1119	144.999		3.39571						25.6772
	5.85056	15.3935				15.8467	8.08785	24.6317		4.85729						17.1909
	3.63981	14.7087				9.46452	11.7379	46.7727		4.72085						11.6188
	6.63916	11.1062				9.83824	13.3134	43.1232		4.36714						23.1199
	8.03809	16.5289				11.5734	21.6543	304.833		3.82888						26.014
	7.38799	20.251				11.084	24.2409	47.4895		5.63566						22.5929
	2.65054	7.38077				3.19829	13.6358	378.05		3.38144						20.2952
	6.04495	14.8597				4.25021	44.7818	133.243		4.54905						27.6951
	5.08924	9.74603				7.17835	17.4444	47.7873		5.12871						17.3708
	4.93457	17.5942				2.98853	10.4056	34.7689		3.91363						18.5692
	5.48277	12.4358				6.37739	11.6524	138.565		5.06477						26.4224
	5.39725	14.3324				3.95097	7.39995	92.3202		4.25852						24.1397
	2.8317	3.48269				5.75131	0.324637	6.28366		2.67246						3.47766
	3.23456	1.997				0.675744	0.363756	17.1035		7.35774						2.25706
	1.44275	2.99848				0.138405	0.1	4.06355		0.786977						1.63697
	2.35537	3.61933				0.445975	0.120845	4.5181		2.46554						3.11285
	4.58963	7.23666				1.67147	1.211	41.9323		13.0462						5.5988
	1.64783	1.90767				0.304	0.210964	5.22656		1.97093						2.20913
	0.1	0.1				0.1	0.1	0.373928		0.1						0.130493
	0.136074	0.1				0.1	0.171327	2.83927		0.145891						0.109877
	0.1	0.223373				0.1	0.1	1.94934		0.158006						0.58681
	4.39656	0.1				20.3136	1.33863	4.40656		0.153193						1.02956
	2.59522	0.152668				17.3809	0.1	4.29961		0.437744						1.193
	Smad1	Sox2				Spock2	Il33	Gfap		Sox6						Il17d
	11.1843	15.0846				18.4261	24.1119	144.999		3.39571						25.6772
	5.85056	15.3935				15.8467	8.08785	24.6317		4.85729						17.1909
	3.63981	14.7087				9.46452	11.7379	46.7727		4.72085						11.6188
	6.63916	11.1062				9.83824	13.3134	43.1232		4.36714						23.1199
	8.03809	16.5289				11.5734	21.6543	304.833		3.82888						26.014
	7.38799	20.251				11.084	24.2409	47.4895		5.63566						22.5929
	2.65054	7.38077				3.19829	13.6358	378.05		3.38144						20.2952
	6.04495	14.8597				4.25021	44.7818	133.243		4.54905						27.6951
	5.08924	9.74603				7.17835	17.4444	47.7873		5.12871						17.3708
	4.93457	17.5942				2.98853	10.4056	34.7689		3.91363						18.5692
	5.48277	12.4358				6.37739	11.6524	138.565		5.06477						26.4224
	5.39725	14.3324				3.95097	7.39995	92.3202		4.25852						24.1397
	2.8317	3.48269				5.75131	0.324637	6.28366		2.67246						3.47766
	3.23456	1.997				0.675744	0.363756	17.1035		7.35774						2.25706
	1.44275	2.99848				0.138405	0.1	4.06355		0.786977						1.63697
	2.35537	3.61933				0.445975	0.120845	4.5181		2.46554						3.11285
	4.58963	7.23666				1.67147	1.211	41.9323		13.0462						5.5988
	1.64783	1.90767				0.304	0.210964	5.22656		1.97093						2.20913
	0.1	0.1				0.1	0.1	0.373928		0.1						0.130493
	0.136074	0.1				0.1	0.171327	2.83927		0.145891						0.109877
	0.1	0.223373				0.1	0.1	1.94934		0.158006						0.58681
	4.39656	0.1				20.3136	1.33863	4.40656		0.153193						1.02956
	2.59522	0.152668				17.3809	0.1	4.29961		0.437744						1.193
	Smad1	Sox2				Spock2	Il33	Gfap		Sox6						Il17d
	11.1843	15.0846				18.4261	24.1119	144.999		3.39571						25.6772
	5.85056	15.3935				15.8467	8.08785	24.6317		4.85729						17.1909
	3.63981	14.7087				9.46452	11.7379	46.7727		4.72085						11.6188
	6.63916	11.1062				9.83824	13.3134	43.1232		4.36714						23.1199
	8.03809	16.5289				11.5734	21.6543	304.833		3.82888						26.014
	7.38799	20.251				11.084	24.2409	47.4895		5.63566						22.5929
	2.65054	7.38077				3.19829	13.6358	378.05		3.38144						20.2952
	6.04495	14.8597				4.25021	44.7818	133.243		4.54905						27.6951
	5.08924	9.74603				7.17835	17.4444	47.7873		5.12871						17.3708
	4.93457	17.5942				2.98853	10.4056	34.7689		3.91363						18.5692
	5.48277	12.4358				6.37739	11.6524	138.565		5.06477						26.4224
	5.39725	14.3324				3.95097	7.39995	92.3202		4.25852						24.1397
	2.8317	3.48269				5.75131	0.324637	6.28366		2.67246						3.47766
	3.23456	1.997				0.675744	0.363756	17.1035		7.35774						2.25706
	1.44275	2.99848				0.138405	0.1	4.06355		0.786977						1.63697
	2.35537	3.61933				0.445975	0.120845	4.5181		2.46554						3.11285
	4.58963	7.23666				1.67147	1.211	41.9323		13.0462						5.5988
	1.64783	1.90767				0.304	0.210964	5.22656		1.97093						2.20913
	0.1	0.1				0.1	0.1	0.373928		0.1						0.130493
	0.136074	0.1				0.1	0.171327	2.83927		0.145891						0.109877
	0.1	0.223373				0.1	0.1	1.94934		0.158006						0.58681
	4.39656	0.1				20.3136	1.33863	4.40656		0.153193						1.02956
	2.59522	0.152668				17.3809	0.1	4.29961		0.437744						1.193
	Smad1	Sox2				Spock2	Il33	Gfap		Sox6						Il17d
	11.1843	15.0846				18.4261	24.1119	144.999		3.39571						25.6772
	5.85056	15.3935				15.8467	8.08785	24.6317		4.85729						17.1909
	3.63981	14.7087				9.46452	11.7379	46.7727		4.72085						11.6188
	6.63916	11.1062				9.83824	13.3134	43.1232		4.36714						23.1199
	8.03809	16.5289				11.5734	21.6543	304.833		3.82888						26.014
	7.38799	20.251				11.084	24.2409	47.4895		5.63566						22.5929
	2.65054	7.38077				3.19829	13.6358	378.05		3.38144						20.2952
	6.04495	14.8597				4.25021	44.7818	133.243		4.54905						27.6951
	5.08924	9.74603				7.17835	17.4444	47.7873		5.12871						17.3708
	4.93457	17.5942				2.98853	10.4056	34.7689		3.91363						18.5692
	5.48277	12.4358				6.37739	11.6524	138.565		5.06477						26.4224
	5.39725	14.3324				3.95097	7.39995	92.3202		4.25852						24.1397
	2.8317	3.48269				5.75131	0.324637	6.28366		2.67246						3.47766
	3.23456	1.997				0.675744	0.363756	17.1035		7.35774						2.25706
	1.44275	2.99848				0.138405	0.1	4.06355		0.786977						1.63697
	2.35537	3.61933				0.445975	0.120845	4.5181		2.46554						3.11285
	4.58963	7.23666				1.67147	1.211	41.9323		13.0462						5.5988
	1.64783	1.90767				0.304	0.210964	5.22656		1.97093						2.20913
	0.1	0.1				0.1	0.1	0.373928		0.1						0.130493
	0.136074	0.1				0.1	0.171327	2.83927		0.145891						0.109877
	0.1	0.223373				0.1	0.1	1.94934		0.158006						0.58681
	4.39656	0.1				20.3136	1.33863	4.40656		0.153193						1.02956
	2.59522	0.152668				17.3809	0.1	4.29961		0.437744						1.193
	Smad1	Sox2				Spock2	Il33	Gfap		Sox6						Il17d
	11.1843	15.0846				18.4261	24.1119	144.999		3.39571						25.6772
	5.85056	15.3935				15.8467	8.08785	24.6317		4.85729						17.1909
	3.63981	14.7087				9.46452	11.7379	46.7727		4.72085						11.6188
	6.63916	11.1062				9.83824	13.3134	43.1232		4.36714						23.1199
	8.03809	16.5289				11.5734	21.6543	304.833		3.82888						26.014
	7.38799	20.251				11.084	24.2409	47.4895		5.63566						22.5929
	2.65054	7.38077				3.19829	13.6358	378.05		3.38144						20.2952
	6.04495	14.8597				4.25021	44.7818	133.243		4.54905						27.6951
	5.08924	9.74603				7.17835	17.4444	47.7873		5.12871						17.3708
	4.93457	17.5942				2.98853	10.4056	34.7689		3.91363						18.5692
	5.48277	12.4358				6.37739	11.6524	138.565		5.06477						26.4224
	5.39725	14.3324				3.95097	7.39995	92.3202		4.25852						24.1397
	2.8317	3.48269				5.75131	0.324637	6.28366		2.67246						3.47766
	3.23456	1.997				0.675744	0.363756	17.1035		7.35774						2.25706
	1.44275	2.99848				0.138405	0.1	4.06355		0.786977						1.63697
	2.35537	3.61933				0.445975	0.120845	4.5181		2.46554						3.11285
	4.58963	7.23666				1.67147	1.211	41.9323		13.0462						5.5988
	1.64783	1.90767				0.304	0.210964	5.22656		1.97093						2.20913
	0.1	0.1				0.1	0.1	0.373928		0.1						0.130493
	0.136074	0.1				0.1	0.171327	2.83927		0.145891						0.109877
	0.1	0.223373				0.1	0.1	1.94934		0.158006						0.58681
	4.39656	0.1				20.3136	1.33863	4.40656		0.153193						1.02956
	2.59522	0.152668				17.3809	0.1	4.29961		0.437744						1.193
	Smad1	Sox2				Spock2	Il33	Gfap		Sox6						Il17d
	11.1843	15.0846				18.4261	24.1119	144.999		3.39571						25.6772
	5.85056	15.3935				15.8467	8.08785	24.6317		4.85729						17.1909
	3.63981	14.7087				9.46452	11.7379	46.7727		4.72085						11.6188
	6.63916	11.1062				9.83824	13.3134	43.1232		4.36714						23.1199
	8.03809	16.5289				11.5734	21.6543	304.833		3.82888						26.014
	7.38799	20.251				11.084	24.2409	47.4895		5.63566						22.5929
	2.65054	7.38077				3.19829	13.6358	378.05		3.38144						20.2952
	6.04495	14.8597				4.25021	44.7818	133.243		4.54905						27.6951
	5.08924	9.74603				7.17835	17.4444	47.7873		5.12871						17.3708
	4.93457	17.5942				2.98853	10.4056	34.7689		3.91363						18.5692
	5.48277	12.4358				6.37739	11.6524	138.565		5.06477						26.4224
	5.39725	14.3324				3.95097	7.39995	92.3202		4.25852						24.1397
	2.8317	3.48269				5.75131	0.324637	6.28366		2.67246						3.47766
	3.23456	1.997				0.675744	0.363756	17.1035		7.35774						2.25706
	1.44275	2.99848				0.138405	0.1	4.06355		0.786977						1.63697
	2.35537	3.61933				0.445975	0.120845	4.5181		2.46554						3.11285
	4.58963	7.23666				1.67147	1.211	41.9323		13.0462						5.5988
	1.64783	1.90767				0.304	0.210964	5.22656		1.97093						2.20913
	0.1	0.1				0.1	0.1	0.373928		0.1						0.130493
	0.136074	0.1				0.1	0.171327	2.83927		0.145891						0.109877
	0.1	0.223373				0.1	0.1	1.94934		0.158006						0.58681
	4.39656	0.1				20.3136	1.33863	4.40656		0.153193						1.02956
	2.59522	0.152668				17.3809	0.1	4.29961		0.437744						1.193
