# Supplementary material for: A Unique TGFB1-Driven Genomic Program Links Astrocytosis, Low-Grade Inflammation and Partial Demyelination in Spinal Cord Periplaques from Progressive Multiple Sclerosis Patients
Source: Int J Mol Sci. 2017 Oct 5;18(10):2097. doi: 10.3390/ijms18102097 (PMC5666779; doi:10.3390/ijms18102097)
Supplement: Supplementary file 1 [file ijms-18-02097-s001.zip › Supplementary Data/Supplementary Data S7.xlsx]

## Sheet: Expression of Interleukins
	IL17D	IL33	IL1B	IL6	IL9	IL18	IL1A	IL10	IL11	IL12A	IL12B	IL13	IL15	IL16	IL17A	IL17B	IL17C	IL17F	IL19	IL2	IL20	IL21	IL22	IL23A	IL24	IL25	IL27	IL28A	IL3	IL34	IL4	IL5	IL7
	25.6772	24.1119	0.767744	0.405119	1.2749	0.746122	0.1	0.1	0.1	0.1	0.1	0.1	0.1	0.1	0.1	0.1	0.1	0.1	0.1	0.1	0.1	0.1	0.1	0.1	0.1	0.1	0.1	0.1	0.1	0.1	0.1	0.647236	0.176891
	17.1909	8.08785	0.846901	0.233612	1.80543	0.1	0.1	0.1	0.1	0.110604	0.1	0.1	0.1	0.1	0.1	0.1	0.109094	0.1	0.1	0.1	0.1	0.1	0.1	0.1	0.1	0.1	0.1	0.1	0.1	0.1	0.1	0.301326	0.1
	11.6188	11.7379	3.27956	0.162167	2.0763	0.341534	0.203255	0.1	0.1	0.320185	0.1	0.1	0.1	0.1	0.1	0.1	0.1	0.1	0.1	0.1	0.1	0.1	0.1	0.1	0.1	0.1	0.1	0.1	0.1	0.203464	0.1	0.130407	0.281928
	23.1199	13.3134	17.6647	0.1	0.850343	1.45608	1.22766	0.1	0.1	0.218385	0.1	0.1	0.1	0.1	0.1	0.1	0.1	0.1	0.1	0.1	0.1	0.1	0.1	0.1	0.1	0.1	0.1	0.1	0.1	0.1	0.1	0.355907	0.128183
	26.014	21.6543	9.91008	1.45063	0.143086	1.29262	0.878569	0.1	0.1	0.1	0.1	0.1	0.1	0.11096	0.1	0.1	0.1	0.1	0.1	0.1	0.1	0.1	0.1	0.196016	0.1	0.1	0.1	0.1	0.1	0.1	0.1	0.44893	0.1
	22.5929	24.2409	2.69072	4.90122	0.196966	0.327565	0.489843	0.1	0.1	0.246145	0.1	0.1	0.339247	0.1	0.1	0.1	0.1	0.1	0.1	0.1	0.1	0.1	0.1	0.545868	0.1	0.1	0.1	0.1	0.1	0.1	0.1	0.373702	0.880727
	20.2952	13.6358	14.5473	0.27569	0.278655	1.7476	1.06718	0.113808	0.1	0.1	0.1	0.1	0.1	0.156593	0.1	0.1	0.1	0.1	0.1	0.1	0.1	0.1	0.1	0.128932	0.1	0.1	0.1	0.1	0.1	0.1	0.1	0.220547	0.144307
	27.6951	44.7818	7.50007	1.94299	0.180428	0.616344	0.862291	0.1	0.1	0.979433	0.1	0.1	0.1	0.1	0.1	0.1	0.1	0.1	0.1	0.1	0.1	0.1	0.1	0.191939	0.1	0.1	0.1	0.1	0.1	0.1	0.1	0.226188	0.203308
	17.3708	17.4444	6.84333	0.473667	0.824197	0.1	1.12209	0.1	0.1	0.1	0.1	0.1	0.1	0.1	0.1	0.1	0.1	0.1	0.1	0.1	0.1	0.1	0.1	0.185254	0.1	0.1	0.1	0.1	0.1	0.1	0.1	0.38373	0.1
	18.5692	10.4056	1.62016	4.94321	0.172529	0.139361	0.446551	0.1	0.1	0.442827	0.1	0.1	0.120688	0.1	0.1	0.1	0.1	0.1	0.1	0.1	0.1	0.1	0.1	0.1	0.1	0.1	0.1	0.1	0.1	0.1	0.1	0.749906	2.3642
	26.4224	11.6524	3.89321	0.573108	0.138849	0.201122	0.205793	0.1	0.1	0.345162	0.1	0.1	0.1	0.1	0.1	0.1	0.1	0.1	0.1	0.1	0.1	0.1	0.1	0.1	0.1	0.1	0.1	0.1	0.1	0.1	0.1	0.1	0.158433
	24.1397	7.39995	14.1093	10.0817	0.215358	1.28591	0.896608	0.1	0.1	0.24346	0.1	0.1	0.222595	0.1	0.1	0.1	0.1	0.1	0.1	0.1	0.1	0.1	0.1	0.1	0.1	0.1	0.1	0.1	0.1	0.1	0.1	0.1	0.1
Mean Astrocytes	21.7255	17.3722	6.97276	2.12859	0.679753	0.696188	0.63332	0.101151	0.1	0.275517	0.1	0.1	0.131878	0.105629	0.1	0.1	0.100758	0.1	0.1	0.1	0.1	0.1	0.1	0.162334	0.1	0.1	0.1	0.1	0.1	0.108622	0.1	0.33649	0.394831
	3.47766	0.324637	24.1354	2.84799	0.1	0.750346	1.09447	0.162097	0.213782	0.373711	0.214487	0.1	0.128067	0.466616	0.1	0.1	0.1	0.1	0.1	0.1	0.1	0.1	0.1	0.1	0.326052	0.1	0.1	0.1	0.1	0.1	0.1	0.1	0.1
	2.25706	0.363756	139.252	1.46308	0.1	7.14407	9.83993	1.2104	0.1	0.1	0.1	0.1	0.1	0.737239	0.1	0.1	0.1	0.1	0.1	0.1	0.1	0.1	0.1	0.341744	0.1	0.1	0.1	0.1	0.1	0.1	0.1	0.1	0.1
	1.63697	0.1	18.4356	0.184096	0.1	2.27956	1.99264	0.1	0.1	0.676488	0.1	0.1	0.1	0.155924	0.1	0.1	0.1	0.1	0.1	0.1	0.1	0.1	0.1	0.1	0.1	0.1	0.1	0.1	0.1	0.1	0.1	0.1	0.1
	3.11285	0.120845	32.2634	1.14354	0.1	2.14218	5.49593	0.173127	0.1	2.47556	0.1	0.1	0.1	0.276704	0.1	0.1	0.1	0.1	0.1	0.1	0.1	0.1	0.1	0.1	0.1	0.198652	0.1	0.1	0.1	0.1	0.1	0.222086	0.1
	5.5988	1.211	25.9344	0.459616	0.319735	5.58484	2.90745	0.430393	0.1	0.1	0.1	0.1	0.1	0.111118	0.1	0.1	0.1	0.1	0.1	0.1	0.1	0.1	0.1	0.489026	0.1	0.1	0.1	0.1	0.1	0.1	0.1	0.1	0.169672
	2.20913	0.210964	18.0381	0.535952	0.13432	1.21251	2.44011	0.1	0.1	0.891491	0.1	0.1	0.1	0.1	0.1	0.1	0.1	0.1	0.1	0.1	0.1	0.1	0.1	0.1	0.1	0.1	0.1	0.1	0.1	0.1	0.1	0.1	0.109345
	0.130493	0.1	504.379	4.43607	0.1	47.9718	83.1268	3.49431	0.1	0.1	0.100726	0.1	0.1	1.02512	0.1	0.1	0.1	0.1	0.1	0.1	0.1	0.1	0.1	0.1	0.1	0.1	0.1	0.1	0.1	0.1	0.1	0.1	0.118857
	0.109877	0.171327	611.357	20.1778	0.1	44.7153	56.4317	11.4619	0.1	0.1	0.1	0.1	0.337458	4.22784	0.1	0.1	0.1	0.1	0.1	0.1	0.1	0.1	0.1	0.21789	0.1	0.1	0.1	0.1	0.1	0.1	0.1	0.1	0.1
	0.58681	0.1	1031.69	20.4009	0.1	42.8376	154.245	4.85249	0.1	0.138242	0.1	0.1	0.1	2.25588	0.1	0.1	0.1	0.1	0.1	0.1	0.1	0.1	0.1	0.1	0.1	0.1	0.1	0.1	0.1	0.1	0.1	0.1	0.1
	1.02956	1.33863	6.81174	24.9364	0.1	0.1	0.104377	0.1	0.1	0.1	0.1	0.1	0.210848	0.1	0.1	0.1	0.1	0.1	0.1	0.1	0.1	0.1	0.1	0.1	0.1	0.1	0.1	0.1	0.1	0.1	0.1	0.464644	0.1
	1.193	0.1	1.22983	13.7856	0.465725	0.381091	0.116335	0.1	0.1	0.285533	0.1	0.1	0.137324	0.13162	0.1	0.1	0.1	0.1	0.1	0.1	0.1	0.1	0.1	0.127179	0.1	0.1	0.1	0.1	0.1	0.1	0.1	0.1	0.1
Mean Other Neural cells	1.9402	0.376469	219.411	8.21555	0.156344	14.1018	28.8904	2.01679	0.110344	0.485548	0.110474	0.1	0.137609	0.871642	0.1	0.1	0.1	0.1	0.1	0.1	0.1	0.1	0.1	0.170531	0.12055	0.108968	0.1	0.1	0.1	0.1	0.1	0.144248	0.108898
Fold Change Astro/Other	11.1976	46.1451	0.0317794	0.259093	4.34782	0.0493689	0.0219214	0.0501542	0.906258	0.567435	0.905191	1	0.958351	0.121184	1	1	1.00758	1	1	1	1	1	1	0.951934	0.82953	0.917698	1	1	1	1.08622	1	2.33272	3.62571
P-Value (Mann et Whitney)	5.52e-05	5.04e-05	0.002	0.095	0.0049	0.01	0.01	0.0017	0.33	0.89	0.338	NA	0.96	0.0047	NA	NA	NA	NA	NA	NA	NA	NA	NA	0.9	0.33	0.33	NA	NA	NA	0.38	NA	0.011	0.033
	Values in FPKM obtained by RNAseq in astrocytes extracted from human normal brains
	Values in FPKM obtained by RNAseq in oligodendrocytes, neurons, microglia or endothelial cells extracted from human normal brains
	All data were obtained from the database "Brain RNAseq" (http://web.stanford.edu/group/barres_lab/brainseqMariko/brainseq2.html); Ye Zhang et al. J Neurosci 2014, 34 (36) 11929-11947; DOI: https://doi.org/10.1523/JNEUROSCI.1860-14.2014 ; Ye Zhang et al. Neuron 2016 Jan 6;89(1):37-53. doi: 10.1016/j.neuron.2015.11.013
	Il10	Il11
	0.1	0.1
	0.1	0.1
	0.1	0.1
	0.1	0.1
	0.1	0.1
	0.1	0.1
	0.113808	0.1
	0.1	0.1
	0.1	0.1
	0.1	0.1
	0.1	0.1
	0.1	0.1
	0.162097	0.213782
	1.2104	0.1
	0.1	0.1
	0.173127	0.1
	0.430393	0.1
	0.1	0.1
	3.49431	0.1
	11.4619	0.1
	4.85249	0.1
	0.1	0.1
	0.1	0.1
	Il10	Il11
	0.1	0.1
	0.1	0.1
	0.1	0.1
	0.1	0.1
	0.1	0.1
	0.1	0.1
	0.113808	0.1
	0.1	0.1
	0.1	0.1
	0.1	0.1
	0.1	0.1
	0.1	0.1
	0.162097	0.213782
	1.2104	0.1
	0.1	0.1
	0.173127	0.1
	0.430393	0.1
	0.1	0.1
	3.49431	0.1
	11.4619	0.1
	4.85249	0.1
	0.1	0.1
	0.1	0.1
	Il10	Il11
	0.1	0.1
	0.1	0.1
	0.1	0.1
	0.1	0.1
	0.1	0.1
	0.1	0.1
	0.113808	0.1
	0.1	0.1
	0.1	0.1
	0.1	0.1
	0.1	0.1
	0.1	0.1
	0.162097	0.213782
	1.2104	0.1
	0.1	0.1
	0.173127	0.1
	0.430393	0.1
	0.1	0.1
	3.49431	0.1
	11.4619	0.1
	4.85249	0.1
	0.1	0.1
	0.1	0.1
	Il10	Il11
	0.1	0.1
	0.1	0.1
	0.1	0.1
	0.1	0.1
	0.1	0.1
	0.1	0.1
	0.113808	0.1
	0.1	0.1
	0.1	0.1
	0.1	0.1
	0.1	0.1
	0.1	0.1
	0.162097	0.213782
	1.2104	0.1
	0.1	0.1
	0.173127	0.1
	0.430393	0.1
	0.1	0.1
	3.49431	0.1
	11.4619	0.1
	4.85249	0.1
	0.1	0.1
	0.1	0.1
	Il10	Il11
	0.1	0.1
	0.1	0.1
	0.1	0.1
	0.1	0.1
	0.1	0.1
	0.1	0.1
	0.113808	0.1
	0.1	0.1
	0.1	0.1
	0.1	0.1
	0.1	0.1
	0.1	0.1
	0.162097	0.213782
	1.2104	0.1
	0.1	0.1
	0.173127	0.1
	0.430393	0.1
	0.1	0.1
	3.49431	0.1
	11.4619	0.1
	4.85249	0.1
	0.1	0.1
	0.1	0.1
	Il10	Il11
	0.1	0.1
	0.1	0.1
	0.1	0.1
	0.1	0.1
	0.1	0.1
	0.1	0.1
	0.113808	0.1
	0.1	0.1
	0.1	0.1
	0.1	0.1
	0.1	0.1
	0.1	0.1
	0.162097	0.213782
	1.2104	0.1
	0.1	0.1
	0.173127	0.1
	0.430393	0.1
	0.1	0.1
	3.49431	0.1
	11.4619	0.1
	4.85249	0.1
	0.1	0.1
	0.1	0.1
	Il10	Il11
	0.1	0.1
	0.1	0.1
	0.1	0.1
	0.1	0.1
	0.1	0.1
	0.1	0.1
	0.113808	0.1
	0.1	0.1
	0.1	0.1
	0.1	0.1
	0.1	0.1
	0.1	0.1
	0.162097	0.213782
	1.2104	0.1
	0.1	0.1
	0.173127	0.1
	0.430393	0.1
	0.1	0.1
	3.49431	0.1
	11.4619	0.1
	4.85249	0.1
	0.1	0.1
	0.1	0.1
	Il10	Il11
	0.1	0.1
	0.1	0.1
	0.1	0.1
	0.1	0.1
	0.1	0.1
	0.1	0.1
	0.113808	0.1
	0.1	0.1
	0.1	0.1
	0.1	0.1
	0.1	0.1
	0.1	0.1
	0.162097	0.213782
	1.2104	0.1
	0.1	0.1
	0.173127	0.1
	0.430393	0.1
	0.1	0.1
	3.49431	0.1
	11.4619	0.1
	4.85249	0.1
	0.1	0.1
	0.1	0.1
	Il10	Il11
	0.1	0.1
	0.1	0.1
	0.1	0.1
	0.1	0.1
	0.1	0.1
	0.1	0.1
	0.113808	0.1
	0.1	0.1
	0.1	0.1
	0.1	0.1
	0.1	0.1
	0.1	0.1
	0.162097	0.213782
	1.2104	0.1
	0.1	0.1
	0.173127	0.1
	0.430393	0.1
	0.1	0.1
	3.49431	0.1
	11.4619	0.1
	4.85249	0.1
	0.1	0.1
	0.1	0.1
	Il10	Il11
	0.1	0.1
	0.1	0.1
	0.1	0.1
	0.1	0.1
	0.1	0.1
	0.1	0.1
	0.113808	0.1
	0.1	0.1
	0.1	0.1
	0.1	0.1
	0.1	0.1
	0.1	0.1
	0.162097	0.213782
	1.2104	0.1
	0.1	0.1
	0.173127	0.1
	0.430393	0.1
	0.1	0.1
	3.49431	0.1
	11.4619	0.1
	4.85249	0.1
	0.1	0.1
	0.1	0.1
	Il10	Il11
	0.1	0.1
	0.1	0.1
	0.1	0.1
	0.1	0.1
	0.1	0.1
	0.1	0.1
	0.113808	0.1
	0.1	0.1
	0.1	0.1
	0.1	0.1
	0.1	0.1
	0.1	0.1
	0.162097	0.213782
	1.2104	0.1
	0.1	0.1
	0.173127	0.1
	0.430393	0.1
	0.1	0.1
	3.49431	0.1
	11.4619	0.1
	4.85249	0.1
	0.1	0.1
	0.1	0.1
	Il10	Il11
	0.1	0.1
	0.1	0.1
	0.1	0.1
	0.1	0.1
	0.1	0.1
	0.1	0.1
	0.113808	0.1
	0.1	0.1
	0.1	0.1
	0.1	0.1
	0.1	0.1
	0.1	0.1
	0.162097	0.213782
	1.2104	0.1
	0.1	0.1
	0.173127	0.1
	0.430393	0.1
	0.1	0.1
	3.49431	0.1
	11.4619	0.1
	4.85249	0.1
	0.1	0.1
	0.1	0.1
	Il10	Il11
	0.1	0.1
	0.1	0.1
	0.1	0.1
	0.1	0.1
	0.1	0.1
	0.1	0.1
	0.113808	0.1
	0.1	0.1
	0.1	0.1
	0.1	0.1
	0.1	0.1
	0.1	0.1
	0.162097	0.213782
	1.2104	0.1
	0.1	0.1
	0.173127	0.1
	0.430393	0.1
	0.1	0.1
	3.49431	0.1
	11.4619	0.1
	4.85249	0.1
	0.1	0.1
	0.1	0.1
	Il10	Il11
	0.1	0.1
	0.1	0.1
	0.1	0.1
	0.1	0.1
	0.1	0.1
	0.1	0.1
	0.113808	0.1
	0.1	0.1
	0.1	0.1
	0.1	0.1
	0.1	0.1
	0.1	0.1
	0.162097	0.213782
	1.2104	0.1
	0.1	0.1
	0.173127	0.1
	0.430393	0.1
	0.1	0.1
	3.49431	0.1
	11.4619	0.1
	4.85249	0.1
	0.1	0.1
	0.1	0.1
	Il10	Il11
	0.1	0.1
	0.1	0.1
	0.1	0.1
	0.1	0.1
	0.1	0.1
	0.1	0.1
	0.113808	0.1
	0.1	0.1
	0.1	0.1
	0.1	0.1
	0.1	0.1
	0.1	0.1
	0.162097	0.213782
	1.2104	0.1
	0.1	0.1
	0.173127	0.1
	0.430393	0.1
	0.1	0.1
	3.49431	0.1
	11.4619	0.1
	4.85249	0.1
	0.1	0.1
	0.1	0.1
	Il10	Il11
	0.1	0.1
	0.1	0.1
	0.1	0.1
	0.1	0.1
	0.1	0.1
	0.1	0.1
	0.113808	0.1
	0.1	0.1
	0.1	0.1
	0.1	0.1
	0.1	0.1
	0.1	0.1
	0.162097	0.213782
	1.2104	0.1
	0.1	0.1
	0.173127	0.1
	0.430393	0.1
	0.1	0.1
	3.49431	0.1
	11.4619	0.1
	4.85249	0.1
	0.1	0.1
	0.1	0.1
	Il10	Il11
	0.1	0.1
	0.1	0.1
	0.1	0.1
	0.1	0.1
	0.1	0.1
	0.1	0.1
	0.113808	0.1
	0.1	0.1
	0.1	0.1
	0.1	0.1
	0.1	0.1
	0.1	0.1
	0.162097	0.213782
	1.2104	0.1
	0.1	0.1
	0.173127	0.1
	0.430393	0.1
	0.1	0.1
	3.49431	0.1
	11.4619	0.1
	4.85249	0.1
	0.1	0.1
	0.1	0.1
	Il10	Il11
	0.1	0.1
	0.1	0.1
	0.1	0.1
	0.1	0.1
	0.1	0.1
	0.1	0.1
	0.113808	0.1
	0.1	0.1
	0.1	0.1
	0.1	0.1
	0.1	0.1
	0.1	0.1
	0.162097	0.213782
	1.2104	0.1
	0.1	0.1
	0.173127	0.1
	0.430393	0.1
	0.1	0.1
	3.49431	0.1
	11.4619	0.1
	4.85249	0.1
	0.1	0.1
	0.1	0.1
	Il10	Il11
	0.1	0.1
	0.1	0.1
	0.1	0.1
	0.1	0.1
	0.1	0.1
	0.1	0.1
	0.113808	0.1
	0.1	0.1
	0.1	0.1
	0.1	0.1
	0.1	0.1
	0.1	0.1
	0.162097	0.213782
	1.2104	0.1
	0.1	0.1
	0.173127	0.1
	0.430393	0.1
	0.1	0.1
	3.49431	0.1
	11.4619	0.1
	4.85249	0.1
	0.1	0.1
	0.1	0.1
	Il10	Il11
	0.1	0.1
	0.1	0.1
	0.1	0.1
	0.1	0.1
	0.1	0.1
	0.1	0.1
	0.113808	0.1
	0.1	0.1
	0.1	0.1
	0.1	0.1
	0.1	0.1
	0.1	0.1
	0.162097	0.213782
	1.2104	0.1
	0.1	0.1
	0.173127	0.1
	0.430393	0.1
	0.1	0.1
	3.49431	0.1
	11.4619	0.1
	4.85249	0.1
	0.1	0.1
	0.1	0.1
	Il10	Il11
	0.1	0.1
	0.1	0.1
	0.1	0.1
	0.1	0.1
	0.1	0.1
	0.1	0.1
	0.113808	0.1
	0.1	0.1
	0.1	0.1
	0.1	0.1
	0.1	0.1
	0.1	0.1
	0.162097	0.213782
	1.2104	0.1
	0.1	0.1
	0.173127	0.1
	0.430393	0.1
	0.1	0.1
	3.49431	0.1
	11.4619	0.1
	4.85249	0.1
	0.1	0.1
	0.1	0.1
	Il10	Il11
	0.1	0.1
	0.1	0.1
	0.1	0.1
	0.1	0.1
	0.1	0.1
	0.1	0.1
	0.113808	0.1
	0.1	0.1
	0.1	0.1
	0.1	0.1
	0.1	0.1
	0.1	0.1
	0.162097	0.213782
	1.2104	0.1
	0.1	0.1
	0.173127	0.1
	0.430393	0.1
	0.1	0.1
	3.49431	0.1
	11.4619	0.1
	4.85249	0.1
	0.1	0.1
	0.1	0.1
	Il10	Il11
	0.1	0.1
	0.1	0.1
	0.1	0.1
	0.1	0.1
	0.1	0.1
	0.1	0.1
	0.113808	0.1
	0.1	0.1
	0.1	0.1
	0.1	0.1
	0.1	0.1
	0.1	0.1
	0.162097	0.213782
	1.2104	0.1
	0.1	0.1
	0.173127	0.1
	0.430393	0.1
	0.1	0.1
	3.49431	0.1
	11.4619	0.1
	4.85249	0.1
	0.1	0.1
	0.1	0.1
	Il10	Il11
	0.1	0.1
	0.1	0.1
	0.1	0.1
	0.1	0.1
	0.1	0.1
	0.1	0.1
	0.113808	0.1
	0.1	0.1
	0.1	0.1
	0.1	0.1
	0.1	0.1
	0.1	0.1
	0.162097	0.213782
	1.2104	0.1
	0.1	0.1
	0.173127	0.1
	0.430393	0.1
	0.1	0.1
	3.49431	0.1
	11.4619	0.1
	4.85249	0.1
	0.1	0.1
	0.1	0.1
	Il10	Il11
	0.1	0.1
	0.1	0.1
	0.1	0.1
	0.1	0.1
	0.1	0.1
	0.1	0.1
	0.113808	0.1
	0.1	0.1
	0.1	0.1
	0.1	0.1
	0.1	0.1
	0.1	0.1
	0.162097	0.213782
	1.2104	0.1
	0.1	0.1
	0.173127	0.1
	0.430393	0.1
	0.1	0.1
	3.49431	0.1
	11.4619	0.1
	4.85249	0.1
	0.1	0.1
	0.1	0.1
	Il10	Il11
	0.1	0.1
	0.1	0.1
	0.1	0.1
	0.1	0.1
	0.1	0.1
	0.1	0.1
	0.113808	0.1
	0.1	0.1
	0.1	0.1
	0.1	0.1
	0.1	0.1
	0.1	0.1
	0.162097	0.213782
	1.2104	0.1
	0.1	0.1
	0.173127	0.1
	0.430393	0.1
	0.1	0.1
	3.49431	0.1
	11.4619	0.1
	4.85249	0.1
	0.1	0.1
	0.1	0.1
	Il10	Il11
	0.1	0.1
	0.1	0.1
	0.1	0.1
	0.1	0.1
	0.1	0.1
	0.1	0.1
	0.113808	0.1
	0.1	0.1
	0.1	0.1
	0.1	0.1
	0.1	0.1
	0.1	0.1
	0.162097	0.213782
	1.2104	0.1
	0.1	0.1
	0.173127	0.1
	0.430393	0.1
	0.1	0.1
	3.49431	0.1
	11.4619	0.1
	4.85249	0.1
	0.1	0.1
	0.1	0.1
	Il10	Il11
	0.1	0.1
	0.1	0.1
	0.1	0.1
	0.1	0.1
	0.1	0.1
	0.1	0.1
	0.113808	0.1
	0.1	0.1
	0.1	0.1
	0.1	0.1
	0.1	0.1
	0.1	0.1
	0.162097	0.213782
	1.2104	0.1
	0.1	0.1
	0.173127	0.1
	0.430393	0.1
	0.1	0.1
	3.49431	0.1
	11.4619	0.1
	4.85249	0.1
	0.1	0.1
	0.1	0.1
	Il10	Il11
	0.1	0.1
	0.1	0.1
	0.1	0.1
	0.1	0.1
	0.1	0.1
	0.1	0.1
	0.113808	0.1
	0.1	0.1
	0.1	0.1
	0.1	0.1
	0.1	0.1
	0.1	0.1
	0.162097	0.213782
	1.2104	0.1
	0.1	0.1
	0.173127	0.1
	0.430393	0.1
	0.1	0.1
	3.49431	0.1
	11.4619	0.1
	4.85249	0.1
	0.1	0.1
	0.1	0.1
	Il10	Il11
	0.1	0.1
	0.1	0.1
	0.1	0.1
	0.1	0.1
	0.1	0.1
	0.1	0.1
	0.113808	0.1
	0.1	0.1
	0.1	0.1
	0.1	0.1
	0.1	0.1
	0.1	0.1
	0.162097	0.213782
	1.2104	0.1
	0.1	0.1
	0.173127	0.1
	0.430393	0.1
	0.1	0.1
	3.49431	0.1
	11.4619	0.1
	4.85249	0.1
	0.1	0.1
	0.1	0.1
	Il10	Il11
	0.1	0.1
	0.1	0.1
	0.1	0.1
	0.1	0.1
	0.1	0.1
	0.1	0.1
	0.113808	0.1
	0.1	0.1
	0.1	0.1
	0.1	0.1
	0.1	0.1
	0.1	0.1
	0.162097	0.213782
	1.2104	0.1
	0.1	0.1
	0.173127	0.1
	0.430393	0.1
	0.1	0.1
	3.49431	0.1
	11.4619	0.1
	4.85249	0.1
	0.1	0.1
	0.1	0.1
	Il10	Il11
	0.1	0.1
	0.1	0.1
	0.1	0.1
	0.1	0.1
	0.1	0.1
	0.1	0.1
	0.113808	0.1
	0.1	0.1
	0.1	0.1
	0.1	0.1
	0.1	0.1
	0.1	0.1
	0.162097	0.213782
	1.2104	0.1
	0.1	0.1
	0.173127	0.1
	0.430393	0.1
	0.1	0.1
	3.49431	0.1
	11.4619	0.1
	4.85249	0.1
	0.1	0.1
	0.1	0.1
	Il10	Il11
	0.1	0.1
	0.1	0.1
	0.1	0.1
	0.1	0.1
	0.1	0.1
	0.1	0.1
	0.113808	0.1
	0.1	0.1
	0.1	0.1
	0.1	0.1
	0.1	0.1
	0.1	0.1
	0.162097	0.213782
	1.2104	0.1
	0.1	0.1
	0.173127	0.1
	0.430393	0.1
	0.1	0.1
	3.49431	0.1
	11.4619	0.1
	4.85249	0.1
	0.1	0.1
	0.1	0.1
	Il10	Il11
	0.1	0.1
	0.1	0.1
	0.1	0.1
	0.1	0.1
	0.1	0.1
	0.1	0.1
	0.113808	0.1
	0.1	0.1
	0.1	0.1
	0.1	0.1
	0.1	0.1
	0.1	0.1
	0.162097	0.213782
	1.2104	0.1
	0.1	0.1
	0.173127	0.1
	0.430393	0.1
	0.1	0.1
	3.49431	0.1
	11.4619	0.1
	4.85249	0.1
	0.1	0.1
	0.1	0.1
	Il10	Il11
	0.1	0.1
	0.1	0.1
	0.1	0.1
	0.1	0.1
	0.1	0.1
	0.1	0.1
	0.113808	0.1
	0.1	0.1
	0.1	0.1
	0.1	0.1
	0.1	0.1
	0.1	0.1
	0.162097	0.213782
	1.2104	0.1
	0.1	0.1
	0.173127	0.1
	0.430393	0.1
	0.1	0.1
	3.49431	0.1
	11.4619	0.1
	4.85249	0.1
	0.1	0.1
	0.1	0.1
	Il10	Il11
	0.1	0.1
	0.1	0.1
	0.1	0.1
	0.1	0.1
	0.1	0.1
	0.1	0.1
	0.113808	0.1
	0.1	0.1
	0.1	0.1
	0.1	0.1
	0.1	0.1
	0.1	0.1
	0.162097	0.213782
	1.2104	0.1
	0.1	0.1
	0.173127	0.1
	0.430393	0.1
	0.1	0.1
	3.49431	0.1
	11.4619	0.1
	4.85249	0.1
	0.1	0.1
	0.1	0.1
	Il10	Il11
	0.1	0.1
	0.1	0.1
	0.1	0.1
	0.1	0.1
	0.1	0.1
	0.1	0.1
	0.113808	0.1
	0.1	0.1
	0.1	0.1
	0.1	0.1
	0.1	0.1
	0.1	0.1
	0.162097	0.213782
	1.2104	0.1
	0.1	0.1
	0.173127	0.1
	0.430393	0.1
	0.1	0.1
	3.49431	0.1
	11.4619	0.1
	4.85249	0.1
	0.1	0.1
	0.1	0.1
	Il10	Il11
	0.1	0.1
	0.1	0.1
	0.1	0.1
	0.1	0.1
	0.1	0.1
	0.1	0.1
	0.113808	0.1
	0.1	0.1
	0.1	0.1
	0.1	0.1
	0.1	0.1
	0.1	0.1
	0.162097	0.213782
	1.2104	0.1
	0.1	0.1
	0.173127	0.1
	0.430393	0.1
	0.1	0.1
	3.49431	0.1
	11.4619	0.1
	4.85249	0.1
	0.1	0.1
	0.1	0.1
	Il10	Il11
	0.1	0.1
	0.1	0.1
	0.1	0.1
	0.1	0.1
	0.1	0.1
	0.1	0.1
	0.113808	0.1
	0.1	0.1
	0.1	0.1
	0.1	0.1
	0.1	0.1
	0.1	0.1
	0.162097	0.213782
	1.2104	0.1
	0.1	0.1
	0.173127	0.1
	0.430393	0.1
	0.1	0.1
	3.49431	0.1
	11.4619	0.1
	4.85249	0.1
	0.1	0.1
	0.1	0.1
	Il10	Il11
	0.1	0.1
	0.1	0.1
	0.1	0.1
	0.1	0.1
	0.1	0.1
	0.1	0.1
	0.113808	0.1
	0.1	0.1
	0.1	0.1
	0.1	0.1
	0.1	0.1
	0.1	0.1
	0.162097	0.213782
	1.2104	0.1
	0.1	0.1
	0.173127	0.1
	0.430393	0.1
	0.1	0.1
	3.49431	0.1
	11.4619	0.1
	4.85249	0.1
	0.1	0.1
	0.1	0.1
	Il10	Il11
	0.1	0.1
	0.1	0.1
	0.1	0.1
	0.1	0.1
	0.1	0.1
	0.1	0.1
	0.113808	0.1
	0.1	0.1
	0.1	0.1
	0.1	0.1
	0.1	0.1
	0.1	0.1
	0.162097	0.213782
	1.2104	0.1
	0.1	0.1
	0.173127	0.1
	0.430393	0.1
	0.1	0.1
	3.49431	0.1
	11.4619	0.1
	4.85249	0.1
	0.1	0.1
	0.1	0.1
	Il10	Il11
	0.1	0.1
	0.1	0.1
	0.1	0.1
	0.1	0.1
	0.1	0.1
	0.1	0.1
	0.113808	0.1
	0.1	0.1
	0.1	0.1
	0.1	0.1
	0.1	0.1
	0.1	0.1
	0.162097	0.213782
	1.2104	0.1
	0.1	0.1
	0.173127	0.1
	0.430393	0.1
	0.1	0.1
	3.49431	0.1
	11.4619	0.1
	4.85249	0.1
	0.1	0.1
	0.1	0.1
	Il10	Il11
	0.1	0.1
	0.1	0.1
	0.1	0.1
	0.1	0.1
	0.1	0.1
	0.1	0.1
	0.113808	0.1
	0.1	0.1
	0.1	0.1
	0.1	0.1
	0.1	0.1
	0.1	0.1
	0.162097	0.213782
	1.2104	0.1
	0.1	0.1
	0.173127	0.1
	0.430393	0.1
	0.1	0.1
	3.49431	0.1
	11.4619	0.1
	4.85249	0.1
	0.1	0.1
	0.1	0.1
	Il10	Il11
	0.1	0.1
	0.1	0.1
	0.1	0.1
	0.1	0.1
	0.1	0.1
	0.1	0.1
	0.113808	0.1
	0.1	0.1
	0.1	0.1
	0.1	0.1
	0.1	0.1
	0.1	0.1
	0.162097	0.213782
	1.2104	0.1
	0.1	0.1
	0.173127	0.1
	0.430393	0.1
	0.1	0.1
	3.49431	0.1
	11.4619	0.1
	4.85249	0.1
	0.1	0.1
	0.1	0.1
	Il10	Il11
	0.1	0.1
	0.1	0.1
	0.1	0.1
	0.1	0.1
	0.1	0.1
	0.1	0.1
	0.113808	0.1
	0.1	0.1
	0.1	0.1
	0.1	0.1
	0.1	0.1
	0.1	0.1
	0.162097	0.213782
	1.2104	0.1
	0.1	0.1
	0.173127	0.1
	0.430393	0.1
	0.1	0.1
	3.49431	0.1
	11.4619	0.1
	4.85249	0.1
	0.1	0.1
	0.1	0.1
	Il10	Il11
	0.1	0.1
	0.1	0.1
	0.1	0.1
	0.1	0.1
	0.1	0.1
	0.1	0.1
	0.113808	0.1
	0.1	0.1
	0.1	0.1
	0.1	0.1
	0.1	0.1
	0.1	0.1
	0.162097	0.213782
	1.2104	0.1
	0.1	0.1
	0.173127	0.1
	0.430393	0.1
	0.1	0.1
	3.49431	0.1
	11.4619	0.1
	4.85249	0.1
	0.1	0.1
	0.1	0.1
	Il10	Il11
	0.1	0.1
	0.1	0.1
	0.1	0.1
	0.1	0.1
	0.1	0.1
	0.1	0.1
	0.113808	0.1
	0.1	0.1
	0.1	0.1
	0.1	0.1
	0.1	0.1
	0.1	0.1
	0.162097	0.213782
	1.2104	0.1
	0.1	0.1
	0.173127	0.1
	0.430393	0.1
	0.1	0.1
	3.49431	0.1
	11.4619	0.1
	4.85249	0.1
	0.1	0.1
	0.1	0.1
	Il10	Il11
	0.1	0.1
	0.1	0.1
	0.1	0.1
	0.1	0.1
	0.1	0.1
	0.1	0.1
	0.113808	0.1
	0.1	0.1
	0.1	0.1
	0.1	0.1
	0.1	0.1
	0.1	0.1
	0.162097	0.213782
	1.2104	0.1
	0.1	0.1
	0.173127	0.1
	0.430393	0.1
	0.1	0.1
	3.49431	0.1
	11.4619	0.1
	4.85249	0.1
	0.1	0.1
	0.1	0.1
	Il10	Il11
	0.1	0.1
	0.1	0.1
	0.1	0.1
	0.1	0.1
	0.1	0.1
	0.1	0.1
	0.113808	0.1
	0.1	0.1
	0.1	0.1
	0.1	0.1
	0.1	0.1
	0.1	0.1
	0.162097	0.213782
	1.2104	0.1
	0.1	0.1
	0.173127	0.1
	0.430393	0.1
	0.1	0.1
	3.49431	0.1
	11.4619	0.1
	4.85249	0.1
	0.1	0.1
	0.1	0.1
	Il10	Il11
	0.1	0.1
	0.1	0.1
	0.1	0.1
	0.1	0.1
	0.1	0.1
	0.1	0.1
	0.113808	0.1
	0.1	0.1
	0.1	0.1
	0.1	0.1
	0.1	0.1
	0.1	0.1
	0.162097	0.213782
	1.2104	0.1
	0.1	0.1
	0.173127	0.1
	0.430393	0.1
	0.1	0.1
	3.49431	0.1
	11.4619	0.1
	4.85249	0.1
	0.1	0.1
	0.1	0.1
	Il10	Il11
	0.1	0.1
	0.1	0.1
	0.1	0.1
	0.1	0.1
	0.1	0.1
	0.1	0.1
	0.113808	0.1
	0.1	0.1
	0.1	0.1
	0.1	0.1
	0.1	0.1
	0.1	0.1
	0.162097	0.213782
	1.2104	0.1
	0.1	0.1
	0.173127	0.1
	0.430393	0.1
	0.1	0.1
	3.49431	0.1
	11.4619	0.1
	4.85249	0.1
	0.1	0.1
	0.1	0.1
	Il10	Il11
	0.1	0.1
	0.1	0.1
	0.1	0.1
	0.1	0.1
	0.1	0.1
	0.1	0.1
	0.113808	0.1
	0.1	0.1
	0.1	0.1
	0.1	0.1
	0.1	0.1
	0.1	0.1
	0.162097	0.213782
	1.2104	0.1
	0.1	0.1
	0.173127	0.1
	0.430393	0.1
	0.1	0.1
	3.49431	0.1
	11.4619	0.1
	4.85249	0.1
	0.1	0.1
	0.1	0.1
	Il10	Il11
	0.1	0.1
	0.1	0.1
	0.1	0.1
	0.1	0.1
	0.1	0.1
	0.1	0.1
	0.113808	0.1
	0.1	0.1
	0.1	0.1
	0.1	0.1
	0.1	0.1
	0.1	0.1
	0.162097	0.213782
	1.2104	0.1
	0.1	0.1
	0.173127	0.1
	0.430393	0.1
	0.1	0.1
	3.49431	0.1
	11.4619	0.1
	4.85249	0.1
	0.1	0.1
	0.1	0.1
	Il10	Il11
	0.1	0.1
	0.1	0.1
	0.1	0.1
	0.1	0.1
	0.1	0.1
	0.1	0.1
	0.113808	0.1
	0.1	0.1
	0.1	0.1
	0.1	0.1
	0.1	0.1
	0.1	0.1
	0.162097	0.213782
	1.2104	0.1
	0.1	0.1
	0.173127	0.1
	0.430393	0.1
	0.1	0.1
	3.49431	0.1
	11.4619	0.1
	4.85249	0.1
	0.1	0.1
	0.1	0.1
	Il10	Il11
	0.1	0.1
	0.1	0.1
	0.1	0.1
	0.1	0.1
	0.1	0.1
	0.1	0.1
	0.113808	0.1
	0.1	0.1
	0.1	0.1
	0.1	0.1
	0.1	0.1
	0.1	0.1
	0.162097	0.213782
	1.2104	0.1
	0.1	0.1
	0.173127	0.1
	0.430393	0.1
	0.1	0.1
	3.49431	0.1
	11.4619	0.1
	4.85249	0.1
	0.1	0.1
	0.1	0.1
	Il10	Il11
	0.1	0.1
	0.1	0.1
	0.1	0.1
	0.1	0.1
	0.1	0.1
	0.1	0.1
	0.113808	0.1
	0.1	0.1
	0.1	0.1
	0.1	0.1
	0.1	0.1
	0.1	0.1
	0.162097	0.213782
	1.2104	0.1
	0.1	0.1
	0.173127	0.1
	0.430393	0.1
	0.1	0.1
	3.49431	0.1
	11.4619	0.1
	4.85249	0.1
	0.1	0.1
	0.1	0.1
	Il10	Il11
	0.1	0.1
	0.1	0.1
	0.1	0.1
	0.1	0.1
	0.1	0.1
	0.1	0.1
	0.113808	0.1
	0.1	0.1
	0.1	0.1
	0.1	0.1
	0.1	0.1
	0.1	0.1
	0.162097	0.213782
	1.2104	0.1
	0.1	0.1
	0.173127	0.1
	0.430393	0.1
	0.1	0.1
	3.49431	0.1
	11.4619	0.1
	4.85249	0.1
	0.1	0.1
	0.1	0.1
	Il10	Il11
	0.1	0.1
	0.1	0.1
	0.1	0.1
	0.1	0.1
	0.1	0.1
	0.1	0.1
	0.113808	0.1
	0.1	0.1
	0.1	0.1
	0.1	0.1
	0.1	0.1
	0.1	0.1
	0.162097	0.213782
	1.2104	0.1
	0.1	0.1
	0.173127	0.1
	0.430393	0.1
	0.1	0.1
	3.49431	0.1
	11.4619	0.1
	4.85249	0.1
	0.1	0.1
	0.1	0.1
	Il10	Il11
	0.1	0.1
	0.1	0.1
	0.1	0.1
	0.1	0.1
	0.1	0.1
	0.1	0.1
	0.113808	0.1
	0.1	0.1
	0.1	0.1
	0.1	0.1
	0.1	0.1
	0.1	0.1
	0.162097	0.213782
	1.2104	0.1
	0.1	0.1
	0.173127	0.1
	0.430393	0.1
	0.1	0.1
	3.49431	0.1
	11.4619	0.1
	4.85249	0.1
	0.1	0.1
	0.1	0.1
	Il10	Il11
	0.1	0.1
	0.1	0.1
	0.1	0.1
	0.1	0.1
	0.1	0.1
	0.1	0.1
	0.113808	0.1
	0.1	0.1
	0.1	0.1
	0.1	0.1
	0.1	0.1
	0.1	0.1
	0.162097	0.213782
	1.2104	0.1
	0.1	0.1
	0.173127	0.1
	0.430393	0.1
	0.1	0.1
	3.49431	0.1
	11.4619	0.1
	4.85249	0.1
	0.1	0.1
	0.1	0.1
	Il10	Il11
	0.1	0.1
	0.1	0.1
	0.1	0.1
	0.1	0.1
	0.1	0.1
	0.1	0.1
	0.113808	0.1
	0.1	0.1
	0.1	0.1
	0.1	0.1
	0.1	0.1
	0.1	0.1
	0.162097	0.213782
	1.2104	0.1
	0.1	0.1
	0.173127	0.1
	0.430393	0.1
	0.1	0.1
	3.49431	0.1
	11.4619	0.1
	4.85249	0.1
	0.1	0.1
	0.1	0.1
	Il10	Il11
	0.1	0.1
	0.1	0.1
	0.1	0.1
	0.1	0.1
	0.1	0.1
	0.1	0.1
	0.113808	0.1
	0.1	0.1
	0.1	0.1
	0.1	0.1
	0.1	0.1
	0.1	0.1
	0.162097	0.213782
	1.2104	0.1
	0.1	0.1
	0.173127	0.1
	0.430393	0.1
	0.1	0.1
	3.49431	0.1
	11.4619	0.1
	4.85249	0.1
	0.1	0.1
	0.1	0.1
	Il10	Il11
	0.1	0.1
	0.1	0.1
	0.1	0.1
	0.1	0.1
	0.1	0.1
	0.1	0.1
	0.113808	0.1
	0.1	0.1
	0.1	0.1
	0.1	0.1
	0.1	0.1
	0.1	0.1
	0.162097	0.213782
	1.2104	0.1
	0.1	0.1
	0.173127	0.1
	0.430393	0.1
	0.1	0.1
	3.49431	0.1
	11.4619	0.1
	4.85249	0.1
	0.1	0.1
	0.1	0.1
