# Supplementary material for: A Unique TGFB1-Driven Genomic Program Links Astrocytosis, Low-Grade Inflammation and Partial Demyelination in Spinal Cord Periplaques from Progressive Multiple Sclerosis Patients
Source: Int J Mol Sci. 2017 Oct 5;18(10):2097. doi: 10.3390/ijms18102097 (PMC5666779; doi:10.3390/ijms18102097)
Supplement: Supplementary file 1 [file ijms-18-02097-s001.zip › Supplementary Data/Supplementary Data S8.xlsx]

## Sheet: NDRG1 module gene expression
	NDRG1	EEF1A1	PLP1	MOBP	RPL10A	RPS12	RPL4	RPL37A	RPS18	RPLP1	RPL30	RPS2	RPL22	RPS6	RPL38	MBP	RPL37	RPS27A	EEF1B2
	50.3976	302.815	890.01	518.568	48.6549	235.048	45.5114	693.655	25.8007	22.8811	885.541	17.4406	29.9172	602.715	446.581	1339.16	67.9582	27.9801	9.46878
	58.1332	234.452	2560.26	426.516	35.9734	315.24	50.578	749.445	17.9409	14.9522	876.64	4.96502	33.6772	531.804	330.482	1363.99	62.4006	29.8782	14.0694
	89.252	314.789	3993.62	726.127	45.3217	269.738	63.228	882.796	18.2769	32.4079	1053.14	13.0349	31.313	733.49	624.448	2661.35	103.382	42.37	31.811
	44.4457	149.499	729.383	289.891	32.6853	140.554	34.7565	496.446	7.47298	21.4921	544.248	5.72376	20.6086	301.368	334.606	1867.07	49.7392	24.0557	7.55832
	57.7615	204.574	2172.22	867.191	31.4232	325.678	47.0805	720.565	14.9725	22.1809	735.848	5.52115	30.91	631.094	425.448	2730.35	84.9945	32.135	20.4648
Mean Oligodendrocytes	59.998	241.226	2069.1	565.659	38.8117	257.252	48.2309	708.581	16.8928	22.7828	819.083	9.33709	29.2852	560.094	432.313	1992.38	73.6949	31.2838	16.6745
	10.9984	64.936	8.41681	3.38721	19.3025	34.3892	14.0527	116.19	2.0699	19.3349	154.296	8.99962	4.24668	43.0228	94.5166	121.508	18.1847	7.12669	2.87066
	12.1952	67.183	15.1545	15.7872	14.103	21.3762	15.3867	85.7115	1.71443	5.8793	86.7872	3.25908	5.41107	49.2683	103.449	189.083	6.99992	12.7926	9.12991
	18.1012	79.7577	9.18176	11.3689	12.5801	32.2888	14.9449	81.1549	1.47788	13.6303	92.9313	3.66955	5.55701	68.1511	92.1948	114.101	8.24345	7.11647	7.16749
	8.17291	46.7677	62.279	14.9535	10.4039	23.8925	10.8058	41.9187	2.24571	9.30665	73.1506	1.10446	6.56033	71.0403	40.7988	156.757	4.23656	7.34507	1.91587
	24.3088	151.243	20.4662	22.3516	23.5854	103.389	35.7644	441	8.94217	33.6204	393.012	8.39465	10.052	195.506	242.524	249.779	38.2974	10.0089	5.66462
	13.8211	87.9881	11.0688	4.76587	12.0639	34.2845	10.1699	73.3312	1.6011	11.7543	106.24	1.54955	5.82688	58.244	45.2591	79.2533	10.8282	12.3118	4.265
	18.2963	154.513	63.9953	40.7148	21.1415	116.782	28.533	407.774	10.2123	12.1119	351.018	7.40999	13.5299	204.112	223.496	256.461	34.1515	26.7968	8.31185
	14.5902	134.864	92.1236	44.5225	16.3756	80.0928	23.4305	295.901	8.63946	9.80848	369.944	3.92888	15.061	181.252	180.227	173.668	31.3899	16.0453	4.83217
	13.2753	53.8825	96.0953	28.8167	9.70974	27.3428	11.7731	60.9761	2.89384	12.0659	93.6463	0.949538	7.72222	79.3145	87.3125	340.033	9.125	4.31295	3.43276
	7.20173	108.77	16.3059	8.4667	9.22006	38.9234	12.7196	178.168	3.02779	4.33685	163.539	2.56274	6.30453	69.1988	82.5906	44.7148	13.5074	5.41407	1.60638
	20.4765	136.994	129.093	59.0844	20.4642	96.7869	27.2003	329.81	7.01592	11.2745	321.166	3.2285	11.5686	204.535	173.004	272.552	29.7972	9.82115	2.38307
	14.9147	115.206	152.792	37.7714	18.451	91.061	27.4017	493.147	10.3459	12.0679	422.697	4.31082	14.8657	194.168	194.807	189.263	32.6414	8.56318	1.60749
	3.8246	101.706	36.4103	6.74082	20.5075	97.4681	30.2268	412.764	9.33768	9.52049	295.864	4.12702	16.8234	133.887	302.594	25.4889	30.9652	19.4817	3.30829
	0.599329	148.193	0.764099	0.260591	18.3631	57.6666	19.2777	106.423	3.62575	2.90449	236.517	2.07051	8.26917	217.308	72.994	6.42989	14.9036	18.5907	5.88875
	2.2543	303.644	6.95776	0.806407	60.6129	267.755	77.0297	610.344	23.5065	58.4843	810.036	17.4152	21.7976	595.231	512.653	11.4652	121.254	32.8316	21.5581
	3.94529	340.493	30.267	4.33263	60.1503	261.776	70.4089	671.075	17.6733	69.1352	685.484	18.7088	20.7877	545.819	452.67	35.1401	102.699	39.8221	22.9886
	8.38372	110.02	9.34572	3.15963	51.9048	97.8074	24.4801	384.635	10.9288	87.7171	580.835	7.83449	9.09466	169.757	284.871	104.013	56.2007	24.3676	9.5636
	12.2728	118.675	19.9785	16.3529	28.2688	78.0078	24.7198	325.952	8.3114	31.7796	260.151	10.3676	8.72245	193.664	409.075	243.248	33.9774	37.1211	15.8917
Mean Other Neural cells	11.5351	129.158	43.372	17.9802	23.7338	86.7272	26.5736	284.238	7.42055	23.0407	305.406	6.10506	10.6778	181.86	199.724	145.164	33.189	16.6594	7.35479
Fold Change Oligo/Other	5.20133	1.86769	47.7059	31.4601	1.63529	2.96622	1.81499	2.49292	2.27649	0.988809	2.68195	1.5294	2.74262	3.07981	2.16455	13.725	2.22046	1.87784	2.26715
P-Value (Mann et Whitney)	5.95e-05	0.0089	5.94e-05	5.94e-05	0.027	0.0007	0.0089	0.00023	0.015	0.14	0.00071	0.13	0.00023	0.00071	0.00671	5.94e-05	0.0067	0.022	0.027
	Values in FPKM obtained by RNAseq in oligodendrocytes extracted from human normal brains
	Values in FPKM obtained by RNAseq in astrocytes, neurons, microglia or endothelial cells extracted from human normal brains
	All data were obtained from the database "Brain RNAseq" (http://web.stanford.edu/group/barres_lab/brainseqMariko/brainseq2.html); Ye Zhang et al. J Neurosci 2014, 34 (36) 11929-11947; DOI: https://doi.org/10.1523/JNEUROSCI.1860-14.2014 ; Ye Zhang et al. Neuron 2016 Jan 6;89(1):37-53. doi: 10.1016/j.neuron.2015.11.013
	Ndrg1
	50.3976
	58.1332
	89.252
	44.4457
	57.7615
	10.9984
	12.1952
	18.1012
	8.17291
	24.3088
	13.8211
	18.2963
	14.5902
	13.2753
	7.20173
	20.4765
	14.9147
	3.8246
	0.599329
	2.2543
	3.94529
	8.38372
	12.2728
	Ndrg1
	50.3976
	58.1332
	89.252
	44.4457
	57.7615
	10.9984
	12.1952
	18.1012
	8.17291
	24.3088
	13.8211
	18.2963
	14.5902
	13.2753
	7.20173
	20.4765
	14.9147
	3.8246
	0.599329
	2.2543
	3.94529
	8.38372
	12.2728
	Ndrg1
	50.3976
	58.1332
	89.252
	44.4457
	57.7615
	10.9984
	12.1952
	18.1012
	8.17291
	24.3088
	13.8211
	18.2963
	14.5902
	13.2753
	7.20173
	20.4765
	14.9147
	3.8246
	0.599329
	2.2543
	3.94529
	8.38372
	12.2728
	Ndrg1
	50.3976
	58.1332
	89.252
	44.4457
	57.7615
	10.9984
	12.1952
	18.1012
	8.17291
	24.3088
	13.8211
	18.2963
	14.5902
	13.2753
	7.20173
	20.4765
	14.9147
	3.8246
	0.599329
	2.2543
	3.94529
	8.38372
	12.2728
	Ndrg1
	50.3976
	58.1332
	89.252
	44.4457
	57.7615
	10.9984
	12.1952
	18.1012
	8.17291
	24.3088
	13.8211
	18.2963
	14.5902
	13.2753
	7.20173
	20.4765
	14.9147
	3.8246
	0.599329
	2.2543
	3.94529
	8.38372
	12.2728
	Ndrg1
	50.3976
	58.1332
	89.252
	44.4457
	57.7615
	10.9984
	12.1952
	18.1012
	8.17291
	24.3088
	13.8211
	18.2963
	14.5902
	13.2753
	7.20173
	20.4765
	14.9147
	3.8246
	0.599329
	2.2543
	3.94529
	8.38372
	12.2728
	Ndrg1
	50.3976
	58.1332
	89.252
	44.4457
	57.7615
	10.9984
	12.1952
	18.1012
	8.17291
	24.3088
	13.8211
	18.2963
	14.5902
	13.2753
	7.20173
	20.4765
	14.9147
	3.8246
	0.599329
	2.2543
	3.94529
	8.38372
	12.2728
	Ndrg1
	50.3976
	58.1332
	89.252
	44.4457
	57.7615
	10.9984
	12.1952
	18.1012
	8.17291
	24.3088
	13.8211
	18.2963
	14.5902
	13.2753
	7.20173
	20.4765
	14.9147
	3.8246
	0.599329
	2.2543
	3.94529
	8.38372
	12.2728
	Ndrg1
	50.3976
	58.1332
	89.252
	44.4457
	57.7615
	10.9984
	12.1952
	18.1012
	8.17291
	24.3088
	13.8211
	18.2963
	14.5902
	13.2753
	7.20173
	20.4765
	14.9147
	3.8246
	0.599329
	2.2543
	3.94529
	8.38372
	12.2728
	Ndrg1
	50.3976
	58.1332
	89.252
	44.4457
	57.7615
	10.9984
	12.1952
	18.1012
	8.17291
	24.3088
	13.8211
	18.2963
	14.5902
	13.2753
	7.20173
	20.4765
	14.9147
	3.8246
	0.599329
	2.2543
	3.94529
	8.38372
	12.2728
	Ndrg1
	50.3976
	58.1332
	89.252
	44.4457
	57.7615
	10.9984
	12.1952
	18.1012
	8.17291
	24.3088
	13.8211
	18.2963
	14.5902
	13.2753
	7.20173
	20.4765
	14.9147
	3.8246
	0.599329
	2.2543
	3.94529
	8.38372
	12.2728
	Ndrg1
	50.3976
	58.1332
	89.252
	44.4457
	57.7615
	10.9984
	12.1952
	18.1012
	8.17291
	24.3088
	13.8211
	18.2963
	14.5902
	13.2753
	7.20173
	20.4765
	14.9147
	3.8246
	0.599329
	2.2543
	3.94529
	8.38372
	12.2728
	Ndrg1
	50.3976
	58.1332
	89.252
	44.4457
	57.7615
	10.9984
	12.1952
	18.1012
	8.17291
	24.3088
	13.8211
	18.2963
	14.5902
	13.2753
	7.20173
	20.4765
	14.9147
	3.8246
	0.599329
	2.2543
	3.94529
	8.38372
	12.2728
	Ndrg1
	50.3976
	58.1332
	89.252
	44.4457
	57.7615
	10.9984
	12.1952
	18.1012
	8.17291
	24.3088
	13.8211
	18.2963
	14.5902
	13.2753
	7.20173
	20.4765
	14.9147
	3.8246
	0.599329
	2.2543
	3.94529
	8.38372
	12.2728
	Ndrg1
	50.3976
	58.1332
	89.252
	44.4457
	57.7615
	10.9984
	12.1952
	18.1012
	8.17291
	24.3088
	13.8211
	18.2963
	14.5902
	13.2753
	7.20173
	20.4765
	14.9147
	3.8246
	0.599329
	2.2543
	3.94529
	8.38372
	12.2728
	Ndrg1
	50.3976
	58.1332
	89.252
	44.4457
	57.7615
	10.9984
	12.1952
	18.1012
	8.17291
	24.3088
	13.8211
	18.2963
	14.5902
	13.2753
	7.20173
	20.4765
	14.9147
	3.8246
	0.599329
	2.2543
	3.94529
	8.38372
	12.2728
	Ndrg1
	50.3976
	58.1332
	89.252
	44.4457
	57.7615
	10.9984
	12.1952
	18.1012
	8.17291
	24.3088
	13.8211
	18.2963
	14.5902
	13.2753
	7.20173
	20.4765
	14.9147
	3.8246
	0.599329
	2.2543
	3.94529
	8.38372
	12.2728
	Ndrg1
	50.3976
	58.1332
	89.252
	44.4457
	57.7615
	10.9984
	12.1952
	18.1012
	8.17291
	24.3088
	13.8211
	18.2963
	14.5902
	13.2753
	7.20173
	20.4765
	14.9147
	3.8246
	0.599329
	2.2543
	3.94529
	8.38372
	12.2728
	Ndrg1
	50.3976
	58.1332
	89.252
	44.4457
	57.7615
	10.9984
	12.1952
	18.1012
	8.17291
	24.3088
	13.8211
	18.2963
	14.5902
	13.2753
	7.20173
	20.4765
	14.9147
	3.8246
	0.599329
	2.2543
	3.94529
	8.38372
	12.2728
	Ndrg1
	50.3976
	58.1332
	89.252
	44.4457
	57.7615
	10.9984
	12.1952
	18.1012
	8.17291
	24.3088
	13.8211
	18.2963
	14.5902
	13.2753
	7.20173
	20.4765
	14.9147
	3.8246
	0.599329
	2.2543
	3.94529
	8.38372
	12.2728
	Ndrg1
	50.3976
	58.1332
	89.252
	44.4457
	57.7615
	10.9984
	12.1952
	18.1012
	8.17291
	24.3088
	13.8211
	18.2963
	14.5902
	13.2753
	7.20173
	20.4765
	14.9147
	3.8246
	0.599329
	2.2543
	3.94529
	8.38372
	12.2728
	Ndrg1
	50.3976
	58.1332
	89.252
	44.4457
	57.7615
	10.9984
	12.1952
	18.1012
	8.17291
	24.3088
	13.8211
	18.2963
	14.5902
	13.2753
	7.20173
	20.4765
	14.9147
	3.8246
	0.599329
	2.2543
	3.94529
	8.38372
	12.2728
	Ndrg1
	50.3976
	58.1332
	89.252
	44.4457
	57.7615
	10.9984
	12.1952
	18.1012
	8.17291
	24.3088
	13.8211
	18.2963
	14.5902
	13.2753
	7.20173
	20.4765
	14.9147
	3.8246
	0.599329
	2.2543
	3.94529
	8.38372
	12.2728
	Ndrg1
	50.3976
	58.1332
	89.252
	44.4457
	57.7615
	10.9984
	12.1952
	18.1012
	8.17291
	24.3088
	13.8211
	18.2963
	14.5902
	13.2753
	7.20173
	20.4765
	14.9147
	3.8246
	0.599329
	2.2543
	3.94529
	8.38372
	12.2728
	Ndrg1
	50.3976
	58.1332
	89.252
	44.4457
	57.7615
	10.9984
	12.1952
	18.1012
	8.17291
	24.3088
	13.8211
	18.2963
	14.5902
	13.2753
	7.20173
	20.4765
	14.9147
	3.8246
	0.599329
	2.2543
	3.94529
	8.38372
	12.2728
	Ndrg1
	50.3976
	58.1332
	89.252
	44.4457
	57.7615
	10.9984
	12.1952
	18.1012
	8.17291
	24.3088
	13.8211
	18.2963
	14.5902
	13.2753
	7.20173
	20.4765
	14.9147
	3.8246
	0.599329
	2.2543
	3.94529
	8.38372
	12.2728
	Ndrg1
	50.3976
	58.1332
	89.252
	44.4457
	57.7615
	10.9984
	12.1952
	18.1012
	8.17291
	24.3088
	13.8211
	18.2963
	14.5902
	13.2753
	7.20173
	20.4765
	14.9147
	3.8246
	0.599329
	2.2543
	3.94529
	8.38372
	12.2728
	Ndrg1
	50.3976
	58.1332
	89.252
	44.4457
	57.7615
	10.9984
	12.1952
	18.1012
	8.17291
	24.3088
	13.8211
	18.2963
	14.5902
	13.2753
	7.20173
	20.4765
	14.9147
	3.8246
	0.599329
	2.2543
	3.94529
	8.38372
	12.2728
	Ndrg1
	50.3976
	58.1332
	89.252
	44.4457
	57.7615
	10.9984
	12.1952
	18.1012
	8.17291
	24.3088
	13.8211
	18.2963
	14.5902
	13.2753
	7.20173
	20.4765
	14.9147
	3.8246
	0.599329
	2.2543
	3.94529
	8.38372
	12.2728
	Ndrg1
	50.3976
	58.1332
	89.252
	44.4457
	57.7615
	10.9984
	12.1952
	18.1012
	8.17291
	24.3088
	13.8211
	18.2963
	14.5902
	13.2753
	7.20173
	20.4765
	14.9147
	3.8246
	0.599329
	2.2543
	3.94529
	8.38372
	12.2728
	Ndrg1
	50.3976
	58.1332
	89.252
	44.4457
	57.7615
	10.9984
	12.1952
	18.1012
	8.17291
	24.3088
	13.8211
	18.2963
	14.5902
	13.2753
	7.20173
	20.4765
	14.9147
	3.8246
	0.599329
	2.2543
	3.94529
	8.38372
	12.2728
	Ndrg1
	50.3976
	58.1332
	89.252
	44.4457
	57.7615
	10.9984
	12.1952
	18.1012
	8.17291
	24.3088
	13.8211
	18.2963
	14.5902
	13.2753
	7.20173
	20.4765
	14.9147
	3.8246
	0.599329
	2.2543
	3.94529
	8.38372
	12.2728
	Ndrg1
	50.3976
	58.1332
	89.252
	44.4457
	57.7615
	10.9984
	12.1952
	18.1012
	8.17291
	24.3088
	13.8211
	18.2963
	14.5902
	13.2753
	7.20173
	20.4765
	14.9147
	3.8246
	0.599329
	2.2543
	3.94529
	8.38372
	12.2728
	Ndrg1
	50.3976
	58.1332
	89.252
	44.4457
	57.7615
	10.9984
	12.1952
	18.1012
	8.17291
	24.3088
	13.8211
	18.2963
	14.5902
	13.2753
	7.20173
	20.4765
	14.9147
	3.8246
	0.599329
	2.2543
	3.94529
	8.38372
	12.2728
	Ndrg1
	50.3976
	58.1332
	89.252
	44.4457
	57.7615
	10.9984
	12.1952
	18.1012
	8.17291
	24.3088
	13.8211
	18.2963
	14.5902
	13.2753
	7.20173
	20.4765
	14.9147
	3.8246
	0.599329
	2.2543
	3.94529
	8.38372
	12.2728
	Ndrg1
	50.3976
	58.1332
	89.252
	44.4457
	57.7615
	10.9984
	12.1952
	18.1012
	8.17291
	24.3088
	13.8211
	18.2963
	14.5902
	13.2753
	7.20173
	20.4765
	14.9147
	3.8246
	0.599329
	2.2543
	3.94529
	8.38372
	12.2728
	Ndrg1
	50.3976
	58.1332
	89.252
	44.4457
	57.7615
	10.9984
	12.1952
	18.1012
	8.17291
	24.3088
	13.8211
	18.2963
	14.5902
	13.2753
	7.20173
	20.4765
	14.9147
	3.8246
	0.599329
	2.2543
	3.94529
	8.38372
	12.2728
	Ndrg1
	50.3976
	58.1332
	89.252
	44.4457
	57.7615
	10.9984
	12.1952
	18.1012
	8.17291
	24.3088
	13.8211
	18.2963
	14.5902
	13.2753
	7.20173
	20.4765
	14.9147
	3.8246
	0.599329
	2.2543
	3.94529
	8.38372
	12.2728
	Ndrg1
	50.3976
	58.1332
	89.252
	44.4457
	57.7615
	10.9984
	12.1952
	18.1012
	8.17291
	24.3088
	13.8211
	18.2963
	14.5902
	13.2753
	7.20173
	20.4765
	14.9147
	3.8246
	0.599329
	2.2543
	3.94529
	8.38372
	12.2728
	Ndrg1
	50.3976
	58.1332
	89.252
	44.4457
	57.7615
	10.9984
	12.1952
	18.1012
	8.17291
	24.3088
	13.8211
	18.2963
	14.5902
	13.2753
	7.20173
	20.4765
	14.9147
	3.8246
	0.599329
	2.2543
	3.94529
	8.38372
	12.2728
	Ndrg1
	50.3976
	58.1332
	89.252
	44.4457
	57.7615
	10.9984
	12.1952
	18.1012
	8.17291
	24.3088
	13.8211
	18.2963
	14.5902
	13.2753
	7.20173
	20.4765
	14.9147
	3.8246
	0.599329
	2.2543
	3.94529
	8.38372
	12.2728
	Ndrg1
	50.3976
	58.1332
	89.252
	44.4457
	57.7615
	10.9984
	12.1952
	18.1012
	8.17291
	24.3088
	13.8211
	18.2963
	14.5902
	13.2753
	7.20173
	20.4765
	14.9147
	3.8246
	0.599329
	2.2543
	3.94529
	8.38372
	12.2728
	Ndrg1
	50.3976
	58.1332
	89.252
	44.4457
	57.7615
	10.9984
	12.1952
	18.1012
	8.17291
	24.3088
	13.8211
	18.2963
	14.5902
	13.2753
	7.20173
	20.4765
	14.9147
	3.8246
	0.599329
	2.2543
	3.94529
	8.38372
	12.2728
	Ndrg1
	50.3976
	58.1332
	89.252
	44.4457
	57.7615
	10.9984
	12.1952
	18.1012
	8.17291
	24.3088
	13.8211
	18.2963
	14.5902
	13.2753
	7.20173
	20.4765
	14.9147
	3.8246
	0.599329
	2.2543
	3.94529
	8.38372
	12.2728
	Ndrg1
	50.3976
	58.1332
	89.252
	44.4457
	57.7615
	10.9984
	12.1952
	18.1012
	8.17291
	24.3088
	13.8211
	18.2963
	14.5902
	13.2753
	7.20173
	20.4765
	14.9147
	3.8246
	0.599329
	2.2543
	3.94529
	8.38372
	12.2728
	Ndrg1
	50.3976
	58.1332
	89.252
	44.4457
	57.7615
	10.9984
	12.1952
	18.1012
	8.17291
	24.3088
	13.8211
	18.2963
	14.5902
	13.2753
	7.20173
	20.4765
	14.9147
	3.8246
	0.599329
	2.2543
	3.94529
	8.38372
	12.2728
	Ndrg1
	50.3976
	58.1332
	89.252
	44.4457
	57.7615
	10.9984
	12.1952
	18.1012
	8.17291
	24.3088
	13.8211
	18.2963
	14.5902
	13.2753
	7.20173
	20.4765
	14.9147
	3.8246
	0.599329
	2.2543
	3.94529
	8.38372
	12.2728
	Ndrg1
	50.3976
	58.1332
	89.252
	44.4457
	57.7615
	10.9984
	12.1952
	18.1012
	8.17291
	24.3088
	13.8211
	18.2963
	14.5902
	13.2753
	7.20173
	20.4765
	14.9147
	3.8246
	0.599329
	2.2543
	3.94529
	8.38372
	12.2728
	Ndrg1
	50.3976
	58.1332
	89.252
	44.4457
	57.7615
	10.9984
	12.1952
	18.1012
	8.17291
	24.3088
	13.8211
	18.2963
	14.5902
	13.2753
	7.20173
	20.4765
	14.9147
	3.8246
	0.599329
	2.2543
	3.94529
	8.38372
	12.2728
	Ndrg1
	50.3976
	58.1332
	89.252
	44.4457
	57.7615
	10.9984
	12.1952
	18.1012
	8.17291
	24.3088
	13.8211
	18.2963
	14.5902
	13.2753
	7.20173
	20.4765
	14.9147
	3.8246
	0.599329
	2.2543
	3.94529
	8.38372
	12.2728
	Ndrg1
	50.3976
	58.1332
	89.252
	44.4457
	57.7615
	10.9984
	12.1952
	18.1012
	8.17291
	24.3088
	13.8211
	18.2963
	14.5902
	13.2753
	7.20173
	20.4765
	14.9147
	3.8246
	0.599329
	2.2543
	3.94529
	8.38372
	12.2728
	Ndrg1
	50.3976
	58.1332
	89.252
	44.4457
	57.7615
	10.9984
	12.1952
	18.1012
	8.17291
	24.3088
	13.8211
	18.2963
	14.5902
	13.2753
	7.20173
	20.4765
	14.9147
	3.8246
	0.599329
	2.2543
	3.94529
	8.38372
	12.2728
	Ndrg1
	50.3976
	58.1332
	89.252
	44.4457
	57.7615
	10.9984
	12.1952
	18.1012
	8.17291
	24.3088
	13.8211
	18.2963
	14.5902
	13.2753
	7.20173
	20.4765
	14.9147
	3.8246
	0.599329
	2.2543
	3.94529
	8.38372
	12.2728
	Ndrg1
	50.3976
	58.1332
	89.252
	44.4457
	57.7615
	10.9984
	12.1952
	18.1012
	8.17291
	24.3088
	13.8211
	18.2963
	14.5902
	13.2753
	7.20173
	20.4765
	14.9147
	3.8246
	0.599329
	2.2543
	3.94529
	8.38372
	12.2728
	Ndrg1
	50.3976
	58.1332
	89.252
	44.4457
	57.7615
	10.9984
	12.1952
	18.1012
	8.17291
	24.3088
	13.8211
	18.2963
	14.5902
	13.2753
	7.20173
	20.4765
	14.9147
	3.8246
	0.599329
	2.2543
	3.94529
	8.38372
	12.2728
	Ndrg1
	50.3976
	58.1332
	89.252
	44.4457
	57.7615
	10.9984
	12.1952
	18.1012
	8.17291
	24.3088
	13.8211
	18.2963
	14.5902
	13.2753
	7.20173
	20.4765
	14.9147
	3.8246
	0.599329
	2.2543
	3.94529
	8.38372
	12.2728
	Ndrg1
	50.3976
	58.1332
	89.252
	44.4457
	57.7615
	10.9984
	12.1952
	18.1012
	8.17291
	24.3088
	13.8211
	18.2963
	14.5902
	13.2753
	7.20173
	20.4765
	14.9147
	3.8246
	0.599329
	2.2543
	3.94529
	8.38372
	12.2728
	Ndrg1
	50.3976
	58.1332
	89.252
	44.4457
	57.7615
	10.9984
	12.1952
	18.1012
	8.17291
	24.3088
	13.8211
	18.2963
	14.5902
	13.2753
	7.20173
	20.4765
	14.9147
	3.8246
	0.599329
	2.2543
	3.94529
	8.38372
	12.2728
	Ndrg1
	50.3976
	58.1332
	89.252
	44.4457
	57.7615
	10.9984
	12.1952
	18.1012
	8.17291
	24.3088
	13.8211
	18.2963
	14.5902
	13.2753
	7.20173
	20.4765
	14.9147
	3.8246
	0.599329
	2.2543
	3.94529
	8.38372
	12.2728
	Ndrg1
	50.3976
	58.1332
	89.252
	44.4457
	57.7615
	10.9984
	12.1952
	18.1012
	8.17291
	24.3088
	13.8211
	18.2963
	14.5902
	13.2753
	7.20173
	20.4765
	14.9147
	3.8246
	0.599329
	2.2543
	3.94529
	8.38372
	12.2728
	Ndrg1
	50.3976
	58.1332
	89.252
	44.4457
	57.7615
	10.9984
	12.1952
	18.1012
	8.17291
	24.3088
	13.8211
	18.2963
	14.5902
	13.2753
	7.20173
	20.4765
	14.9147
	3.8246
	0.599329
	2.2543
	3.94529
	8.38372
	12.2728
	Ndrg1
	50.3976
	58.1332
	89.252
	44.4457
	57.7615
	10.9984
	12.1952
	18.1012
	8.17291
	24.3088
	13.8211
	18.2963
	14.5902
	13.2753
	7.20173
	20.4765
	14.9147
	3.8246
	0.599329
	2.2543
	3.94529
	8.38372
	12.2728
	Ndrg1
	50.3976
	58.1332
	89.252
	44.4457
	57.7615
	10.9984
	12.1952
	18.1012
	8.17291
	24.3088
	13.8211
	18.2963
	14.5902
	13.2753
	7.20173
	20.4765
	14.9147
	3.8246
	0.599329
	2.2543
	3.94529
	8.38372
	12.2728
